# Supplementary material for: Revision of the genus Eadmuna Schaus, 1928 (Lepidoptera, Mimallonidae) with a description of a new species from French Guiana
Source: Zookeys. 2015 Apr 6;(494):51–68. doi: 10.3897/zookeys.494.9208 (PMC4400377; doi:10.3897/zookeys.494.9208)
Supplement: XML Treatment for Eadmuna [file zookeys.494.9208-treatment1.xml]

<!DOCTYPE tp:taxon-treatment
  PUBLIC "-//TaxonX//DTD Taxonomic Treatment Publishing DTD v0 20100105//EN" "tax-treatment-NSO.dtd">
<tp:taxon-treatment xmlns:tp="http://www.plazi.org/taxpub"><tp:treatment-meta><kwd-group><label>Taxon classification</label><kwd><named-content content-type="kingdom">Animalia</named-content></kwd><kwd><named-content content-type="order">Lepidoptera</named-content></kwd><kwd><named-content content-type="family">Mimallonidae</named-content></kwd></kwd-group><mixed-citation publication-type="journal"><person-group><name><surname>St. Laurent</surname><given-names>Ryan A.</given-names></name><name><surname>Dombroskie</surname><given-names>Jason J.</given-names></name></person-group><article-title>Revision of the genus <italic><tp:taxon-name><tp:taxon-name-part taxon-name-part-type="genus">Eadmuna</tp:taxon-name-part></tp:taxon-name></italic> Schaus, 1928 (<tp:taxon-name><tp:taxon-name-part taxon-name-part-type="order">Lepidoptera</tp:taxon-name-part></tp:taxon-name>, <tp:taxon-name><tp:taxon-name-part taxon-name-part-type="family">Mimallonidae</tp:taxon-name-part></tp:taxon-name>) with a description of a new species from French Guiana</article-title><source>Zookeys</source><day>6</day><month>4</month><year>2015</year><volume>2015</volume><issue>494</issue><fpage>51</fpage><lpage>68</lpage><pub-id pub-id-type="doi">10.3897/zookeys.494.9208</pub-id></mixed-citation></tp:treatment-meta><tp:nomenclature><tp:taxon-name>
                        <tp:taxon-name-part taxon-name-part-type="genus">Eadmuna</tp:taxon-name-part>
                    </tp:taxon-name><tp:taxon-authority>Schaus, 1928</tp:taxon-authority></tp:nomenclature><tp:treatment-sec sec-type="Type species"><title>Type species.</title><p><italic><tp:taxon-name><tp:taxon-name-part taxon-name-part-type="genus">Cicinnus</tp:taxon-name-part> <tp:taxon-name-part taxon-name-part-type="species">esperans</tp:taxon-name-part></tp:taxon-name></italic> Schaus, 1905</p></tp:treatment-sec><tp:treatment-sec sec-type="Diagnosis"><title>Diagnosis.</title><p><italic><tp:taxon-name><tp:taxon-name-part taxon-name-part-type="genus">Eadmuna</tp:taxon-name-part></tp:taxon-name></italic> can be recognized by broad wings and silvery-gray ground color accented by varying degrees of brown. The forewing bears a discal cell as a hyaline or sub-hyaline patch bisected by the M<sub>2</sub> vein creating two separate windows. The hindwings lack any such hyaline markings. Although this marking is not unique within <tp:taxon-name><tp:taxon-name-part taxon-name-part-type="family">Mimallonidae</tp:taxon-name-part></tp:taxon-name>, this character combined with the following two additional characters: the absence of any straight, continuous, vertical or diagonal postmedial lines and the presence of smooth wing margins; are diagnostic for the genus. Male genitalia are simple with a pointed, teardrop-shaped uncus, broad, ovoid tegumen with a pair of prominent, subtriangular, ridged lobes ventrally.</p></tp:treatment-sec><tp:treatment-sec sec-type="Description"><title>Description.</title><p><bold>Male.</bold> <!--PageBreak--><!--PageBreak--><italic>Head</italic>: Very small, scales on frons swept forward, eyes large comprising roughly two-thirds of head area, bordered posteriorly by darkbrown scales, border of darker scales continues down head reaching beneath labial palpi, labial palpi very small, segments smaller distally, hardly extending beyond frons, basal two segments tufted ventrally, dorsally covered in darkbrown scales greatly contrasting with overall straw coloration of head. Antenna bipectinate, scape and pedicel tufted. Ocelli and putative chaetosemata present. <italic>Thorax</italic>: Densely covered in long, hair-like scales interspersed with widened, darker, petiolate scales giving a speckled appearance. <italic>Legs</italic>: Vestiture thick, scales long, especially on femur and tibia, coloration as for thorax, petiolate scales present. Tibial spurs about one fifth length of tibia, thick, triangular in cross section, ridged, ridges finely serrate along ventral length. <italic>Forewing dorsum</italic>: Forewing length: 16–20 mm, n=40. Triangular, convex outer margins becoming concave near apex in some species, apex accentuated. Silvery gray-brown ground color with extensive speckling due to dark, petiolate scales in similar manner to that of thorax. Discal spot prominent, hyaline or partially covered in translucent scales, with M<sub>2</sub> vein covered in dark scales separating hyaline patch into two distinct regions. Postmedial line usually present, though often faint, bulged in costal half, brown, dentate. Overall, scales become smaller and finer distally from wing base. <italic>Forewing venter</italic>: As for dorsum but usually lighter, postmedial lines generally more pronounced. <italic>Hindwing dorsum</italic>: Rounded, somewhat accentuated anal angle, essentially bearing same coloration and scale pattern as forewings though postmedial line usually fainter, if present. No hyaline patches present. Spatulate scales denser on inner margin. <italic>Hindwing venter</italic>: As for dorsum but usually lighter, postmedial lines generally more pronounced, frenulum with single bristle. <italic>Wing venation</italic>: As for <italic><tp:taxon-name><tp:taxon-name-part taxon-name-part-type="genus">Cicinnus</tp:taxon-name-part> <tp:taxon-name-part taxon-name-part-type="species">melsheimeri</tp:taxon-name-part></tp:taxon-name></italic> (Harris, 1841) but R<sub>4</sub> + R<sub>5</sub> much shorter stalked. <italic>Abdomen</italic>: Somewhat compressed laterally, short, depth equal to that of thorax, rather triangular due to sudden truncation to slightly upturned tip, coloration a continuation of thoracic color, matching essentially dorsal wing coloration. <italic>Genitalia</italic>: Simple, uncus abruptly narrowed at base, extended apically. Tegumen broad, ovoid, with prominent, subtriangular, ridged lobes. Anal tube barely discernable, lightly sclerotized, with apex roughly halfway to distal tip of uncus. Valves simple, lightly sclerotized, basal half wider than distal half, sacculus half to one third width of valve at base, extending to half or two-thirds valve length. Juxta ventrally with quadrate lip and with two triangular arm-like spurs, one on either side of phallus. Juxtal spurs reach roughly midway along length of phallus. A small relatively quadrate sclerotized plate present dorsally to juxta/phallus. Vinculum broadly ovoid though flattened on dorsal and ventral margins, somewhat quadrate. Phallus simple, cylindrical, vesica sac-like or elongated with scobinate patch or with multidentate cornutus. <bold>Female.</bold> Similar to male except for: <italic>Head</italic>: Eyes greater than two thirds area of head, labial palpi smaller, region of brown scales bordering posterior of eyes thicker, extending to prothorax ventrally. <italic>Legs</italic>: Small scales nearly completely cover tibial spurs. <italic>Forewing dorsum</italic>: Forewing length range: 22–24 mm, n=3. Compared to male, forewing much broader overall, postmedial region lighter, more silvery gray than medial area, hyaline discal spot large, prominent. Postmedial line present, more pronounced than for male, brown, dentate, narrowly interrupted by veins, dark wedge where postmedial line meets costa. Antemedial lines present, bilobed, B-shaped. <italic>Forewing venter</italic>: As for dorsum, but lighter, postmedial line more contrasting. <italic>Hindwing dorsum</italic>: Broader, hardly accentuated anal angle, essentially bearing same coloration as forewings. Unlike males, entire hindwing, save for postmedial line, concolorous silvery gray, without a brown edge and without darker medial area present in forewings. Dentate postmedial line dark and well pronounced, narrowly interrupted by veins, slightly darker than that of forewing. <italic>Hindwing venter</italic>: As for dorsum, but lighter, postmedial line more contrasting, frenulum rudimentary with numerous bristles hidden by hindwing scales. <italic>Wing venation</italic>: As for male but Rs appears to originate closer to middle of cell. <italic>Abdomen</italic>: Much broader than that of male. Coloration a continuation of thoracic color, though darkening somewhat distally. Two very elongated sclerotized plates present on venter of eighth segment. <italic>Genitalia</italic>: Papillae anales elongated or stocky, covered in fine setae, apophyses posteriores shorter or same length as apophyses anteriores. Ductus bursae short, ostium opening immediately into corpus bursae. Corpus bursae, round, with or without sclerotized structures reinforcing membrane, elongated appendix bursae.</p></tp:treatment-sec><tp:treatment-sec sec-type="Remarks"><title>Remarks.</title><p>Despite <xref ref-type="bibr" rid="B14">Schaus’ (1928)</xref> comment that <italic><tp:taxon-name><tp:taxon-name-part taxon-name-part-type="genus">Eadmuna</tp:taxon-name-part></tp:taxon-name></italic> genitalia are allied to those of <italic><tp:taxon-name><tp:taxon-name-part taxon-name-part-type="genus">Psychocampa</tp:taxon-name-part></tp:taxon-name></italic> (unspecified species), this has not been found when comparing <italic><tp:taxon-name><tp:taxon-name-part taxon-name-part-type="genus">Eadmuna</tp:taxon-name-part></tp:taxon-name></italic> genitalia to those of some representative <italic><tp:taxon-name><tp:taxon-name-part taxon-name-part-type="genus">Psychocampa</tp:taxon-name-part></tp:taxon-name></italic>. No <italic><tp:taxon-name><tp:taxon-name-part taxon-name-part-type="genus">Eadmuna</tp:taxon-name-part></tp:taxon-name></italic> genitalia resemble any of the <italic><tp:taxon-name><tp:taxon-name-part taxon-name-part-type="genus">Psychocampa</tp:taxon-name-part></tp:taxon-name></italic> genitalia figured in <xref ref-type="bibr" rid="B3">Herbin (2012)</xref>, including <italic><tp:taxon-name><tp:taxon-name-part taxon-name-part-type="genus">Psychocampa</tp:taxon-name-part> <tp:taxon-name-part taxon-name-part-type="species">kohlii</tp:taxon-name-part></tp:taxon-name></italic> Herbin which greatly resemble the genitalia of the type species <italic><tp:taxon-name><tp:taxon-name-part taxon-name-part-type="genus">Psychocampa</tp:taxon-name-part> <tp:taxon-name-part taxon-name-part-type="species">concolor</tp:taxon-name-part></tp:taxon-name></italic> Grote &amp; Robinson, 1866 (<xref ref-type="bibr" rid="B3">Herbin 2012</xref>).</p><p><italic><tp:taxon-name><tp:taxon-name-part taxon-name-part-type="genus">Aceclosteria</tp:taxon-name-part> <tp:taxon-name-part taxon-name-part-type="species">villaricensis</tp:taxon-name-part></tp:taxon-name></italic> (Schaus, 1933) was originally described in <italic><tp:taxon-name><tp:taxon-name-part taxon-name-part-type="genus">Eadmuna</tp:taxon-name-part></tp:taxon-name></italic>. Currently the genus <italic><tp:taxon-name><tp:taxon-name-part taxon-name-part-type="genus">Aceclosteria</tp:taxon-name-part></tp:taxon-name></italic> Vuillot, 1893 contains one species, <italic><tp:taxon-name><tp:taxon-name-part taxon-name-part-type="genus">Aceclosteria</tp:taxon-name-part> <tp:taxon-name-part taxon-name-part-type="species">mus</tp:taxon-name-part></tp:taxon-name></italic> Vuillot, 1893. Previously Schaus described a female <italic><tp:taxon-name><tp:taxon-name-part taxon-name-part-type="genus">Aceclosteria</tp:taxon-name-part></tp:taxon-name></italic> specimen as <italic><tp:taxon-name><tp:taxon-name-part taxon-name-part-type="genus">Eadmuna</tp:taxon-name-part> <tp:taxon-name-part taxon-name-part-type="species">villaricensis</tp:taxon-name-part></tp:taxon-name></italic> due to it being allied with “<italic><tp:taxon-name><tp:taxon-name-part taxon-name-part-type="genus">Eadmuna</tp:taxon-name-part> <tp:taxon-name-part taxon-name-part-type="species">esperanza</tp:taxon-name-part></tp:taxon-name></italic>,” [sic] (Schaus, 1933) though the two species are quite dissimilar. For instance, <italic><tp:taxon-name><tp:taxon-name-part taxon-name-part-type="genus">Aceclosteria</tp:taxon-name-part> <tp:taxon-name-part taxon-name-part-type="species">mus</tp:taxon-name-part></tp:taxon-name></italic> has a continuous, non-dentate postmedial line. Additionally, in a single male genitalia dissection of <italic><tp:taxon-name><tp:taxon-name-part taxon-name-part-type="genus">Aceclosteria</tp:taxon-name-part> <tp:taxon-name-part taxon-name-part-type="species">mus</tp:taxon-name-part></tp:taxon-name></italic> from Rio Grande do Sul, Brazil (CUIC genitalia dissection 10-8-14:2), the genitalia were found to be highly complex structurally and asymmetrical, completely unlike <italic><tp:taxon-name><tp:taxon-name-part taxon-name-part-type="genus">Eadmuna</tp:taxon-name-part></tp:taxon-name></italic>. <xref ref-type="bibr" rid="B2">Becker (1996)</xref> synonymized <italic><tp:taxon-name><tp:taxon-name-part taxon-name-part-type="genus">Eadmuna</tp:taxon-name-part> <tp:taxon-name-part taxon-name-part-type="species">villaricensis</tp:taxon-name-part></tp:taxon-name></italic> with <italic><tp:taxon-name><tp:taxon-name-part taxon-name-part-type="genus">Aceclosteria</tp:taxon-name-part> <tp:taxon-name-part taxon-name-part-type="species">mus</tp:taxon-name-part></tp:taxon-name></italic>. An external examination of the holotype of <italic><tp:taxon-name><tp:taxon-name-part taxon-name-part-type="genus">Eadmuna</tp:taxon-name-part> <tp:taxon-name-part taxon-name-part-type="species">villaricensis</tp:taxon-name-part></tp:taxon-name></italic> supports Becker’s synonymy.</p><p>One or two other undescribed species from Costa Rica are currently considered to belong to <italic><tp:taxon-name><tp:taxon-name-part taxon-name-part-type="genus">Eadmuna</tp:taxon-name-part></tp:taxon-name></italic> by Daniel Herbin (pers. comm.). These golden-colored species, superficially somewhat similar to <italic><tp:taxon-name><tp:taxon-name-part taxon-name-part-type="genus">Eadmuna</tp:taxon-name-part> <tp:taxon-name-part taxon-name-part-type="species">guianensis</tp:taxon-name-part></tp:taxon-name></italic>, new species and <italic><tp:taxon-name><tp:taxon-name-part taxon-name-part-type="genus">Eadmuna</tp:taxon-name-part> <tp:taxon-name-part taxon-name-part-type="species">esperans</tp:taxon-name-part></tp:taxon-name></italic>, have broad wings, dentate postmedial lines, and bisected forewing hyaline areas. However, the genitalia are very distinct (MGCL dissection number 9-24-14:1). In one of these undescribed species, the uncus is not truncate and is rather triangular and flattened apically, the juxta has two extremely long, curved tusk-like projections, pointed outwards above the phallus. Finally, somewhat triangular tegumen lobes are present, as in <italic><tp:taxon-name><tp:taxon-name-part taxon-name-part-type="genus">Eadmuna</tp:taxon-name-part></tp:taxon-name></italic>, but are significantly elongated and without numerous ridges as in <italic><tp:taxon-name><tp:taxon-name-part taxon-name-part-type="genus">Eadmuna</tp:taxon-name-part></tp:taxon-name></italic>. Thus, these species from Costa Rica cannot be considered <italic><tp:taxon-name><tp:taxon-name-part taxon-name-part-type="genus">Eadmuna</tp:taxon-name-part></tp:taxon-name></italic>.</p><p>The geographic distribution of the species <italic><tp:taxon-name><tp:taxon-name-part taxon-name-part-type="genus">Eadmuna</tp:taxon-name-part> <tp:taxon-name-part taxon-name-part-type="species">esperans</tp:taxon-name-part></tp:taxon-name></italic> and <italic><tp:taxon-name><tp:taxon-name-part taxon-name-part-type="genus">Eadmuna</tp:taxon-name-part> <tp:taxon-name-part taxon-name-part-type="species">paloa</tp:taxon-name-part></tp:taxon-name></italic>, and possibly <italic><tp:taxon-name><tp:taxon-name-part taxon-name-part-type="genus">Eadmuna</tp:taxon-name-part> <tp:taxon-name-part taxon-name-part-type="species">pulverula</tp:taxon-name-part></tp:taxon-name></italic>, very clearly follows the Atlantic coastal rainforest of Brazil (see Figure <xref ref-type="fig" rid="F4">18</xref>) (IBGE). This biome is of particular conservation interest due to a massive loss of habitat, such that it has been estimated that only approximately 11% of the Brazilian Atlantic forest remains (<xref ref-type="bibr" rid="B11">Ribeiro et al. 2009</xref>). The association of these two or three species with this biome, along with the almost complete lack of recent material of these species in any of the visited collections, presents further justification for the conservation of this area of high species richness (<xref ref-type="bibr" rid="B11">Ribeiro et al. 2009</xref>).</p><!--PageBreak--></tp:treatment-sec><tp:treatment-sec sec-type="Key to species of Eadmuna"><title>Key to species of <italic><tp:taxon-name><tp:taxon-name-part taxon-name-part-type="genus">Eadmuna</tp:taxon-name-part></tp:taxon-name></italic>*</title><table-wrap content-type="key" position="anchor" orientation="portrait"><table rules="all"><tbody><tr><td rowspan="1" colspan="1">1</td><td rowspan="1" colspan="1">Antemedial and postmedial lines weakly defined, usually only postmedial line visible (Figs <xref ref-type="fig" rid="F1">1–6</xref>) (male)</td><td rowspan="1" colspan="1"><bold>2</bold></td></tr><tr><td rowspan="1" colspan="1">–</td><td rowspan="1" colspan="1">Antemedial and postmedial lines well defined (Figs <xref ref-type="fig" rid="F1">7</xref>, <xref ref-type="fig" rid="F1">8</xref>) (female)</td><td rowspan="1" colspan="1"><bold>4</bold></td></tr><tr><td rowspan="1" colspan="1">2</td><td rowspan="1" colspan="1">Silvery-gray forewing elongated relative to hindwing (Figs <xref ref-type="fig" rid="F1">5</xref>, <xref ref-type="fig" rid="F1">6</xref>); with large hyaline areas, devoid of covering of scales, male vesica with a large straight cornutus that is fused to progressively smaller, parallel cornuti (Fig. <xref ref-type="fig" rid="F2">14</xref>)</td><td rowspan="1" colspan="1"><bold><italic><tp:taxon-name><tp:taxon-name-part taxon-name-part-type="genus">Eadmuna</tp:taxon-name-part> <tp:taxon-name-part taxon-name-part-type="species">paloa</tp:taxon-name-part></tp:taxon-name></italic> (part)</bold></td></tr><tr><td rowspan="1" colspan="1">–</td><td rowspan="1" colspan="1">Silvery-brown to brown forewing not particularly elongated relative to hindwing (Figs <xref ref-type="fig" rid="F1">1–4</xref>); weakly to moderately falcate with small yellowish opaque hyaline discal markings, cornutus if present, not straight (Fig. <xref ref-type="fig" rid="F2">12</xref>)</td><td rowspan="1" colspan="1"><bold>3</bold></td></tr><tr><td rowspan="1" colspan="1">3</td><td rowspan="1" colspan="1">Wing silvery-brown, weakly falcate (Figs <xref ref-type="fig" rid="F1">1</xref>, <xref ref-type="fig" rid="F1">2</xref>), vesica with scobinate patch (Fig. <xref ref-type="fig" rid="F2">13</xref>), occurring in southern and southeastern Brazil</td><td rowspan="1" colspan="1"><bold><italic><tp:taxon-name><tp:taxon-name-part taxon-name-part-type="genus">Eadmuna</tp:taxon-name-part> <tp:taxon-name-part taxon-name-part-type="species">esperans</tp:taxon-name-part></tp:taxon-name></italic></bold></td></tr><tr><td rowspan="1" colspan="1">–</td><td rowspan="1" colspan="1">Wing darker brown, more falcate (Figs <xref ref-type="fig" rid="F1">3</xref>, <xref ref-type="fig" rid="F1">4</xref>), vesica with curved, spiked cornutus (Fig. <xref ref-type="fig" rid="F2">12</xref>), occurring in northern South America (Guyana and French Guiana)</td><td rowspan="1" colspan="1"><bold><italic><tp:taxon-name><tp:taxon-name-part taxon-name-part-type="genus">Eadmuna</tp:taxon-name-part> <tp:taxon-name-part taxon-name-part-type="species">guianensis</tp:taxon-name-part></tp:taxon-name></italic> sp. n.</bold></td></tr><tr><td rowspan="1" colspan="1">4</td><td rowspan="1" colspan="1">Forewing apex rounded, large hyaline discal mark (Fig. <xref ref-type="fig" rid="F1">7</xref>), corpus bursae firm, round, with heavily-sclerotized, internal bar-like structures reinforcing membrane (Figs <xref ref-type="fig" rid="F3">15</xref>, <xref ref-type="fig" rid="F3">16</xref>), venter of abdomen devoid of markings</td><td rowspan="1" colspan="1"><bold><italic><tp:taxon-name><tp:taxon-name-part taxon-name-part-type="genus">Eadmuna</tp:taxon-name-part> <tp:taxon-name-part taxon-name-part-type="species">paloa</tp:taxon-name-part></tp:taxon-name></italic> (part)</bold></td></tr><tr><td rowspan="1" colspan="1">–</td><td rowspan="1" colspan="1">Forewing slightly falcate with smaller discal mark (Fig. <xref ref-type="fig" rid="F1">8</xref>), corpus bursae small, bag-like, without signum or cornuti (Fig. <xref ref-type="fig" rid="F3">17</xref>), dark longitudinal line on venter of abdomen</td><td rowspan="1" colspan="1"><bold><italic><tp:taxon-name><tp:taxon-name-part taxon-name-part-type="genus">Eadmuna</tp:taxon-name-part> <tp:taxon-name-part taxon-name-part-type="species">pulverula</tp:taxon-name-part></tp:taxon-name></italic></bold></td></tr></tbody></table></table-wrap><p>* Note: the male of <italic><tp:taxon-name><tp:taxon-name-part taxon-name-part-type="genus">Eadmuna</tp:taxon-name-part> <tp:taxon-name-part taxon-name-part-type="species">pulverula</tp:taxon-name-part></tp:taxon-name></italic> and the females of <italic><tp:taxon-name><tp:taxon-name-part taxon-name-part-type="genus">Eadmuna</tp:taxon-name-part> <tp:taxon-name-part taxon-name-part-type="species">esperans</tp:taxon-name-part></tp:taxon-name></italic> and <italic><tp:taxon-name><tp:taxon-name-part taxon-name-part-type="genus">Eadmuna</tp:taxon-name-part> <tp:taxon-name-part taxon-name-part-type="species">guianensis</tp:taxon-name-part></tp:taxon-name></italic> are unknown</p><fig id="F1" position="float" orientation="portrait"><label>Figures 1–8.</label><caption><p><italic><tp:taxon-name><tp:taxon-name-part taxon-name-part-type="genus">Eadmuna</tp:taxon-name-part></tp:taxon-name></italic> adults. <bold>1</bold> <italic><tp:taxon-name><tp:taxon-name-part taxon-name-part-type="genus">Eadmuna</tp:taxon-name-part> <tp:taxon-name-part taxon-name-part-type="species">esperans</tp:taxon-name-part></tp:taxon-name></italic> holotype male, Espírito Santo, Brazil (image inverted laterally) [USNM] <bold>2</bold> <italic><tp:taxon-name><tp:taxon-name-part taxon-name-part-type="genus">Eadmuna</tp:taxon-name-part> <tp:taxon-name-part taxon-name-part-type="species">esperans</tp:taxon-name-part></tp:taxon-name></italic> male, Jaraguá [do Sul], Santa Catarina, Brazil [CUIC] <bold>3</bold> <italic><tp:taxon-name><tp:taxon-name-part taxon-name-part-type="genus">Eadmuna</tp:taxon-name-part> <tp:taxon-name-part taxon-name-part-type="species">guianensis</tp:taxon-name-part></tp:taxon-name></italic> holotype male, Mana River, French Guiana [CMNH] <bold>4</bold> <italic><tp:taxon-name><tp:taxon-name-part taxon-name-part-type="genus">Eadmuna</tp:taxon-name-part> <tp:taxon-name-part taxon-name-part-type="species">guianensis</tp:taxon-name-part></tp:taxon-name></italic> paratype male, Mana River, French Guiana [CMNH] <bold>5</bold> <italic><tp:taxon-name><tp:taxon-name-part taxon-name-part-type="genus">Eadmuna</tp:taxon-name-part> <tp:taxon-name-part taxon-name-part-type="species">paloa</tp:taxon-name-part></tp:taxon-name></italic> holotype male, São Paulo, Brazil (image inverted laterally) [USNM] <bold>6</bold> <italic><tp:taxon-name><tp:taxon-name-part taxon-name-part-type="genus">Eadmuna</tp:taxon-name-part> <tp:taxon-name-part taxon-name-part-type="species">paloa</tp:taxon-name-part></tp:taxon-name></italic> male, Nova Bremen, Santa Catarina, Brazil (image inverted laterally) [CUIC] <bold>7</bold> <italic><tp:taxon-name><tp:taxon-name-part taxon-name-part-type="genus">Eadmuna</tp:taxon-name-part> <tp:taxon-name-part taxon-name-part-type="species">paloa</tp:taxon-name-part></tp:taxon-name></italic> female, Rio Vermelho, Santa Catarina, Brazil (image inverted laterally) [AMNH] <bold>8</bold> <italic><tp:taxon-name><tp:taxon-name-part taxon-name-part-type="genus">Eadmuna</tp:taxon-name-part> <tp:taxon-name-part taxon-name-part-type="species">pulverula</tp:taxon-name-part></tp:taxon-name></italic> holotype female, São Paulo, Brazil [USNM]. Scale bar = 1 cm.</p></caption><graphic xmlns:xlink="http://www.w3.org/1999/xlink" xlink:href="zookeys-494-051-g001.jpg" position="float" orientation="portrait" xlink:type="simple" id="oo_41463.jpg"/></fig><fig id="F2" position="float" orientation="portrait"><label>Figures 9–14.</label><caption><p><italic><tp:taxon-name><tp:taxon-name-part taxon-name-part-type="genus">Eadmuna</tp:taxon-name-part></tp:taxon-name></italic> male genitalia, valves with phallus and juxta removed, and separated phallus and juxta. <bold>9</bold> <italic><tp:taxon-name><tp:taxon-name-part taxon-name-part-type="genus">Eadmuna</tp:taxon-name-part> <tp:taxon-name-part taxon-name-part-type="species">guianensis</tp:taxon-name-part></tp:taxon-name></italic>, holotype, Mana River, French Guiana [St Laurent diss.: 9-14-14:3] <bold>10</bold> <italic><tp:taxon-name><tp:taxon-name-part taxon-name-part-type="genus">Eadmuna</tp:taxon-name-part> <tp:taxon-name-part taxon-name-part-type="species">esperans</tp:taxon-name-part></tp:taxon-name></italic>, Est. Biol. Boraceia, 850 m, near Salesopolis, São Paulo, Brazil [St Laurent diss.: 9-14-14:6] <bold>11</bold> <italic><tp:taxon-name><tp:taxon-name-part taxon-name-part-type="genus">Eadmuna</tp:taxon-name-part> <tp:taxon-name-part taxon-name-part-type="species">paloa</tp:taxon-name-part></tp:taxon-name></italic>, Nova Bremen, Santa Catarina, Brazil [St Laurent diss.: 9-14-14:8] <bold>12</bold> <italic><tp:taxon-name><tp:taxon-name-part taxon-name-part-type="genus">Eadmuna</tp:taxon-name-part> <tp:taxon-name-part taxon-name-part-type="species">guianensis</tp:taxon-name-part></tp:taxon-name></italic>, holotype, Mana River, French Guiana [St Laurent diss.: 9-14-14:3] <bold>13</bold> <italic><tp:taxon-name><tp:taxon-name-part taxon-name-part-type="genus">Eadmuna</tp:taxon-name-part> <tp:taxon-name-part taxon-name-part-type="species">esperans</tp:taxon-name-part></tp:taxon-name></italic>, Est. Biol. Boraceia, 850 m, near Salesopolis, São Paulo, Brazil [St Laurent diss.: 9-14-14:6] <bold>14</bold> <italic><tp:taxon-name><tp:taxon-name-part taxon-name-part-type="genus">Eadmuna</tp:taxon-name-part> <tp:taxon-name-part taxon-name-part-type="species">paloa</tp:taxon-name-part></tp:taxon-name></italic>, Nova Bremen, Santa Catarina, Brazil [St Laurent diss.: 9-14-14:8]. Scale bars = 1 mm.</p></caption><graphic xmlns:xlink="http://www.w3.org/1999/xlink" xlink:href="zookeys-494-051-g002.jpg" position="float" orientation="portrait" xlink:type="simple" id="oo_41464.jpg"/></fig><fig id="F3" position="float" orientation="portrait"><label>Figures 15–17.</label><caption><p><italic><tp:taxon-name><tp:taxon-name-part taxon-name-part-type="genus">Eadmuna</tp:taxon-name-part></tp:taxon-name></italic> female genitalia. <bold>15</bold> <italic><tp:taxon-name><tp:taxon-name-part taxon-name-part-type="genus">Eadmuna</tp:taxon-name-part> <tp:taxon-name-part taxon-name-part-type="species">paloa</tp:taxon-name-part></tp:taxon-name></italic>, ventral, Rio Vermelho, Santa Catarina, Brazil [St Laurent diss.: 10-11-14:3] <bold>16</bold> <italic><tp:taxon-name><tp:taxon-name-part taxon-name-part-type="genus">Eadmuna</tp:taxon-name-part> <tp:taxon-name-part taxon-name-part-type="species">paloa</tp:taxon-name-part></tp:taxon-name></italic>, lateral, Rio Vermelho, Santa Catarina, Brazil [St Laurent diss.: 11-1-14:8] <bold>17</bold> Damaged <italic><tp:taxon-name><tp:taxon-name-part taxon-name-part-type="genus">Eadmuna</tp:taxon-name-part> <tp:taxon-name-part taxon-name-part-type="species">pulverula</tp:taxon-name-part></tp:taxon-name></italic>, holotype, ventral, São Paulo, Brazil [St Laurent diss.: 11-1-14:8]. Scale bars = 1 mm.</p></caption><graphic xmlns:xlink="http://www.w3.org/1999/xlink" xlink:href="zookeys-494-051-g003.jpg" position="float" orientation="portrait" xlink:type="simple" id="oo_41465.jpg"/></fig><fig id="F4" position="float" orientation="portrait"><label>Figure 18.</label><caption><p>Distribution of <italic><tp:taxon-name><tp:taxon-name-part taxon-name-part-type="genus">Eadmuna</tp:taxon-name-part></tp:taxon-name></italic>. <italic><tp:taxon-name><tp:taxon-name-part taxon-name-part-type="genus">Eadmuna</tp:taxon-name-part> <tp:taxon-name-part taxon-name-part-type="species">esperans</tp:taxon-name-part></tp:taxon-name></italic>  (red circles), <italic><tp:taxon-name><tp:taxon-name-part taxon-name-part-type="genus">Eadmuna</tp:taxon-name-part> <tp:taxon-name-part taxon-name-part-type="species">guianensis</tp:taxon-name-part></tp:taxon-name></italic> (purple circles), <italic><tp:taxon-name><tp:taxon-name-part taxon-name-part-type="genus">Eadmuna</tp:taxon-name-part> <tp:taxon-name-part taxon-name-part-type="species">paloa</tp:taxon-name-part></tp:taxon-name></italic> (blue circles), <italic><tp:taxon-name><tp:taxon-name-part taxon-name-part-type="genus">Eadmuna</tp:taxon-name-part> <tp:taxon-name-part taxon-name-part-type="species">pulverula</tp:taxon-name-part></tp:taxon-name></italic> (green star). Notes: red/blue circle represents the locality where both <italic><tp:taxon-name><tp:taxon-name-part taxon-name-part-type="genus">Eadmuna</tp:taxon-name-part> <tp:taxon-name-part taxon-name-part-type="species">esperans</tp:taxon-name-part></tp:taxon-name></italic> and <italic><tp:taxon-name><tp:taxon-name-part taxon-name-part-type="genus">Eadmuna</tp:taxon-name-part> <tp:taxon-name-part taxon-name-part-type="species">paloa</tp:taxon-name-part></tp:taxon-name></italic> have been collected, <italic><tp:taxon-name><tp:taxon-name-part taxon-name-part-type="genus">Eadmuna</tp:taxon-name-part> <tp:taxon-name-part taxon-name-part-type="species">pulverula</tp:taxon-name-part></tp:taxon-name></italic> is represented by a star placed near the center of the Brazilian state of São Paulo because the type locality is “São Paulo,” without further information regarding specific locality.</p></caption><graphic xmlns:xlink="http://www.w3.org/1999/xlink" xlink:href="zookeys-494-051-g004.jpg" position="float" orientation="portrait" xlink:type="simple" id="oo_41466.jpg"/></fig></tp:treatment-sec><ref-list><ref id="B14"><mixed-citation xmlns:xlink="http://www.w3.org/1999/xlink" xlink:type="simple"><person-group><name name-style="western"><surname>Schaus</surname><given-names>W</given-names></name></person-group> (<year>1928</year>) <article-title>Familie <tp:taxon-name><tp:taxon-name-part taxon-name-part-type="family">Mimallonidae</tp:taxon-name-part></tp:taxon-name>.</article-title> In: <person-group><name name-style="western"><surname>Seitz</surname><given-names>A</given-names></name></person-group> (<role>Ed.</role>) <source>Die Gross-Schmetterlinge der Erde. 6. Die amerikanischen Spinner und Schwärmer</source>. <publisher-name>A. Kernen</publisher-name>, <publisher-loc>Stuttgart</publisher-loc>, <fpage>635</fpage>–<lpage>672</lpage>.</mixed-citation></ref><ref id="B3"><mixed-citation xmlns:xlink="http://www.w3.org/1999/xlink" xlink:type="simple"><person-group><name name-style="western"><surname>Herbin</surname><given-names>D</given-names></name></person-group> (<year>2012</year>) <article-title>Descriptions of a new genus and ten new species of <tp:taxon-name><tp:taxon-name-part taxon-name-part-type="family">Mimallonidae</tp:taxon-name-part></tp:taxon-name> (<tp:taxon-name><tp:taxon-name-part taxon-name-part-type="order">Lepidoptera</tp:taxon-name-part></tp:taxon-name>: <tp:taxon-name><tp:taxon-name-part taxon-name-part-type="superfamily">Mimallonoidea</tp:taxon-name-part></tp:taxon-name>).</article-title><source>European Entomologist</source><volume>4</volume>(<issue>1</issue>): <fpage>1</fpage>–<lpage>31</lpage>.</mixed-citation></ref><ref id="B2"><mixed-citation xmlns:xlink="http://www.w3.org/1999/xlink" xlink:type="simple"><person-group><name name-style="western"><surname>Becker</surname><given-names>VO</given-names></name></person-group> (<year>1996</year>) <chapter-title><tp:taxon-name><tp:taxon-name-part taxon-name-part-type="family">Mimallonidae</tp:taxon-name-part></tp:taxon-name>.</chapter-title> In: <person-group><name name-style="western"><surname>Heppner</surname><given-names>JB</given-names></name><etal> et al.</etal></person-group> (<role>Eds</role>) <source>Atlas of Neotropical <tp:taxon-name><tp:taxon-name-part taxon-name-part-type="order">Lepidoptera</tp:taxon-name-part></tp:taxon-name>, Checklist. Part 4B. <tp:taxon-name><tp:taxon-name-part taxon-name-part-type="superfamily">Drepanoidea</tp:taxon-name-part></tp:taxon-name>, <tp:taxon-name><tp:taxon-name-part taxon-name-part-type="superfamily">Bombycoidea</tp:taxon-name-part></tp:taxon-name>, <tp:taxon-name><tp:taxon-name-part taxon-name-part-type="superfamily">Sphingoidea</tp:taxon-name-part></tp:taxon-name>.</source><publisher-name>Association for Tropical Lepidoptera &amp; Scientific Publishers</publisher-name>, <publisher-loc>Gainesville, Florida</publisher-loc>, <fpage>17</fpage>–<lpage>19</lpage>.</mixed-citation></ref><ref id="B11"><mixed-citation xmlns:xlink="http://www.w3.org/1999/xlink" xlink:type="simple"><person-group><name name-style="western"><surname>Ribeiro</surname><given-names>MC</given-names></name><name name-style="western"><surname>Metzger</surname><given-names>JP</given-names></name><name name-style="western"><surname>Martensen</surname><given-names>AC</given-names></name><name name-style="western"><surname>Ponzoni</surname><given-names>FJ</given-names></name><name name-style="western"><surname>Hirota</surname><given-names>MM</given-names></name></person-group> (<year>2009</year>) <article-title>The Brazilian Atlantic Forest: How much is left, and how is the remaining forest distributed? Implications for conservation.</article-title><source>Biological Conservation</source><volume>142</volume>: <fpage>1141</fpage>–<lpage>1153</lpage>. doi: <ext-link ext-link-type="doi" xlink:href="10.1016/j.biocon.2009.02.021" xlink:type="simple">10.1016/j.biocon.2009.02.021</ext-link></mixed-citation></ref></ref-list></tp:taxon-treatment>
