# Supplementary material for: Revision of the genus Eadmuna Schaus, 1928 (Lepidoptera, Mimallonidae) with a description of a new species from French Guiana
Source: Zookeys. 2015 Apr 6;(494):51–68. doi: 10.3897/zookeys.494.9208 (PMC4400377; doi:10.3897/zookeys.494.9208)
Supplement: XML Treatment for Eadmuna esperans [file zookeys.494.9208-treatment2.xml]

<!DOCTYPE tp:taxon-treatment
  PUBLIC "-//TaxonX//DTD Taxonomic Treatment Publishing DTD v0 20100105//EN" "tax-treatment-NSO.dtd">
<tp:taxon-treatment xmlns:tp="http://www.plazi.org/taxpub"><tp:treatment-meta><kwd-group><label>Taxon classification</label><kwd><named-content content-type="kingdom">Animalia</named-content></kwd><kwd><named-content content-type="order">Lepidoptera</named-content></kwd><kwd><named-content content-type="family">Mimallonidae</named-content></kwd></kwd-group><mixed-citation publication-type="journal"><person-group><name><surname>St. Laurent</surname><given-names>Ryan A.</given-names></name><name><surname>Dombroskie</surname><given-names>Jason J.</given-names></name></person-group><article-title>Revision of the genus <italic><tp:taxon-name><tp:taxon-name-part taxon-name-part-type="genus">Eadmuna</tp:taxon-name-part></tp:taxon-name></italic> Schaus, 1928 (<tp:taxon-name><tp:taxon-name-part taxon-name-part-type="order">Lepidoptera</tp:taxon-name-part></tp:taxon-name>, <tp:taxon-name><tp:taxon-name-part taxon-name-part-type="family">Mimallonidae</tp:taxon-name-part></tp:taxon-name>) with a description of a new species from French Guiana</article-title><source>Zookeys</source><day>6</day><month>4</month><year>2015</year><volume>2015</volume><issue>494</issue><fpage>51</fpage><lpage>68</lpage><pub-id pub-id-type="doi">10.3897/zookeys.494.9208</pub-id></mixed-citation></tp:treatment-meta><tp:nomenclature><tp:taxon-name>
                        <tp:taxon-name-part taxon-name-part-type="genus">Eadmuna</tp:taxon-name-part>
                        <tp:taxon-name-part taxon-name-part-type="species">esperans</tp:taxon-name-part>
                    </tp:taxon-name><tp:taxon-authority>(Schaus, 1905)</tp:taxon-authority><xref ref-type="fig" rid="F1">Figs 1</xref><xref ref-type="fig" rid="F1">, 2</xref><xref ref-type="fig" rid="F2">, 10</xref><xref ref-type="fig" rid="F2">, 13</xref><xref ref-type="fig" rid="F4">, 18</xref><tp:nomenclature-citation-list><tp:nomenclature-citation><tp:taxon-name><tp:taxon-name-part taxon-name-part-type="genus">Cicinnus</tp:taxon-name-part> <tp:taxon-name-part taxon-name-part-type="species">esperans</tp:taxon-name-part></tp:taxon-name><comment> Schaus, 1905</comment></tp:nomenclature-citation><tp:nomenclature-citation><tp:taxon-name><tp:taxon-name-part taxon-name-part-type="genus">Eadmuna</tp:taxon-name-part> <tp:taxon-name-part taxon-name-part-type="species">esperans</tp:taxon-name-part></tp:taxon-name><comment>; <xref ref-type="bibr" rid="B14">Schaus 1928</xref></comment></tp:nomenclature-citation><tp:nomenclature-citation><tp:taxon-name><tp:taxon-name-part taxon-name-part-type="genus">Eadmuna</tp:taxon-name-part> <tp:taxon-name-part taxon-name-part-type="species">esperanza</tp:taxon-name-part></tp:taxon-name><comment>; <xref ref-type="bibr" rid="B15">Schaus 1933</xref>, misspelling</comment></tp:nomenclature-citation><tp:nomenclature-citation><tp:taxon-name><tp:taxon-name-part taxon-name-part-type="genus">Eadmuna</tp:taxon-name-part> <tp:taxon-name-part taxon-name-part-type="species">esperans</tp:taxon-name-part></tp:taxon-name><comment>; <xref ref-type="bibr" rid="B2">Becker 1996</xref></comment></tp:nomenclature-citation></tp:nomenclature-citation-list></tp:nomenclature><tp:treatment-sec sec-type="Type material"><title>Type material.</title><p><bold>Holotype:</bold> BRAZIL, Espírito Santo, Wm. Schaus collection, USNM holotype No.: 8893- genitalia diss: 86062, specimen examined, genitalia preparation not found [♂, USNM]. <bold>Paratypes:</bold> none. Type locality: BRAZIL, Espírito Santo.</p></tp:treatment-sec><tp:treatment-sec sec-type="Additional specimens examined"><title>Additional specimens examined.</title><p>All males (21 total): <bold>BRAZIL: Espírito Santo:</bold> Linhares, 40 m, 25–30 i 1998, V.O. Becker coll, Col. Becker No.:113480- St Laurent diss: 11-1-14:9, 11-1-14:10 [4 ♂, USNM]; [no further data]- St Laurent genitalia diss: 11-1-14:6 [1 ♂, USNM]; <bold>Santa Catarina:</bold> “Saint Catherines”- St Laurent genitalia diss: 11-1-14:2 [1 ♂, USNM]; F. Hoffman- St Laurent genitalia diss: 11-1:14:4 [2 ♂, USNM]; Jaraguá [do Sul], 10 x 1934, 14 x 1934, 17 ix 1934, coll. Fritz Hoffmann- St Laurent genitalia diss: 9-14-14:1, Franclemont genitalia slide: number 1763 [3 ♂, CUIC]; <bold>Rio Grande do Sul:</bold> Pelotas 15 v 1953, coll. C.M. de Biezanko no CB: 3503- St Laurent genitalia diss: 9-14-14:4 [1 ♂, CUIC]; <bold>Rio de Janeiro:</bold> Imbariê, 50 m, 21–27 viii 1955, coll. H. Ebert- St Laurent genitalia diss: 9-14-14:5 [1 ♂, CMNH]; “Itatiaya” [Itatiaia], 700 m, 5 x 1928, J.F. Zikan- St Laurent genitalia diss: 11-1-14:3 [1 ♂, USNM]; Zikan- St Laurent genitalia diss: 11-1-14:5 [1 ♂, USNM]; Itatiaia (Maromba), 17 viii 1952, No. 558, Pearson [1 ♂, USNM]; Itatiaia, (L 41, 1300 m) 5/8 iii 1951, Trav. &amp; D. Albuquerque, No. 383- St Laurent diss: 11-1-14:12 [1 ♂, USNM]; PN. Itatiaia, Lago Azul 800(?)m, 12/13 xi 1956, H.R. &amp; G.M. Pearson, No. HRP 1171- St Laurent diss: 11-1-14:13 [1 ♂, USNM]; <bold>São Paulo:</bold> Est. Biol. Boraceia, 850 m, near Salesopolis: 2 x 1971, E.G., I. &amp; E.A. Munroe- St Laurent genitalia diss: 9-14-14:6 [1 ♂, CNC]; 26 ix 1971, E.G., I. &amp; E.A. Munroe [2 ♂, CNC].</p></tp:treatment-sec><tp:treatment-sec sec-type="Diagnosis"><title>Diagnosis.</title><p>The weakly falcate forewings distinguish <italic><tp:taxon-name><tp:taxon-name-part taxon-name-part-type="genus">Eadmuna</tp:taxon-name-part> <tp:taxon-name-part taxon-name-part-type="species">esperans</tp:taxon-name-part></tp:taxon-name></italic> from the similar <italic><tp:taxon-name><tp:taxon-name-part taxon-name-part-type="genus">Eadmuna</tp:taxon-name-part> <tp:taxon-name-part taxon-name-part-type="species">guianensis</tp:taxon-name-part></tp:taxon-name></italic>, new species, described below. Genitalia of <italic><tp:taxon-name><tp:taxon-name-part taxon-name-part-type="genus">Eadmuna</tp:taxon-name-part> <tp:taxon-name-part taxon-name-part-type="species">esperans</tp:taxon-name-part></tp:taxon-name></italic> are unique among species in the genus in that the vesica has a large scobinate patch as opposed to a single cornutus.</p></tp:treatment-sec><tp:treatment-sec sec-type="Description"><title>Description.</title><p><bold>Male.</bold> <italic>Head</italic>: As for genus but border of darker scales that normally continues down head reaching beneath labial palpi somewhat reduced. <italic>Thorax</italic>: As for genus. <italic>Legs</italic>: As for genus but tibial spurs naked. <italic>Forewing dorsum</italic>: Forewing length: 17–20 mm, avg.: 18 mm, n=19. Triangular, rounded, convex margins becoming concave near subtly accentuated apex. Coloration light silvery brown, suffused with darker brown postmedially except near apex. Hyaline discal spot weakly pronounced, yellowish opaque rather than clear due to covering of yellowish scales, with M<sub>2</sub> vein separating hyaline patch into two distinct regions. Postmedial line bulging in costal half, scalloped, narrowly interrupted by veins, weaker on costal third except for dark wedge on costa. Occasionally dark diffuse spots between veins immediately beyond center of postmedial line. Antemedial line very weak except for dark chevron on costa. Fringe varies in coloration from darkbrown to off white. <italic>Forewing venter</italic>: As for dorsum but lighter, postmedial line usually much darker, well-pronounced. <italic>Hindwing dorsum</italic>: Rounded, slightly falcate anal angle, bearing similar coloration and pattern as forewing though maculation usually somewhat fainter than on forewing and lacking a hyaline discal spot. <italic>Hindwing venter</italic>: As for dorsum but lighter, postmedial line usually much darker, well pronounced. <italic>Wing venation</italic>: As for genus. <italic>Abdomen</italic>: As for genus, concolorous with thorax. <italic>Genitalia</italic>: n=14. As for genus, simple, but distal end of teardrop-shaped uncus moderately thick, ventral lobes of tegumen subtriangular, with a central sclerotized ridge with three or four secondary ridges ventral to center of subtriangle. Sclerotized plate, dorsal to juxta and phallus, broad, especially on lower half. Phallus, simple, broad, cylindrical, vesica, sac-like with scobinate patch covering roughly half of everted vesica. <bold>Female.</bold> Unknown.</p></tp:treatment-sec><tp:treatment-sec sec-type="Distribution"><title>Distribution.</title><p>This species is known from southeastern and southern Brazil in the states of Espírito Santo (type locality), Rio de Janeiro, São Paulo, Santa Catarina, and Rio Grande do Sul, apparently from relatively low to moderately high elevations (40 to 1300 m). This distribution coincides with both the pampa and Atlantic coastal forest biomes (<xref ref-type="bibr" rid="B5">IBGE 2004</xref>).</p></tp:treatment-sec><tp:treatment-sec sec-type="Remarks"><title>Remarks.</title><p><italic><tp:taxon-name><tp:taxon-name-part taxon-name-part-type="genus">Eadmuna</tp:taxon-name-part> <tp:taxon-name-part taxon-name-part-type="species">esperans</tp:taxon-name-part></tp:taxon-name></italic>, the type species of the genus, was originally described under the genus <italic><tp:taxon-name><tp:taxon-name-part taxon-name-part-type="genus">Cicinnus</tp:taxon-name-part></tp:taxon-name></italic>, likely due to the early year of its description, a time when the author, Schaus, was placing many new species in this catch-all genus. It is only known to be sympatric with one congener, <italic><tp:taxon-name><tp:taxon-name-part taxon-name-part-type="genus">Eadmuna</tp:taxon-name-part> <tp:taxon-name-part taxon-name-part-type="species">paloa</tp:taxon-name-part></tp:taxon-name></italic>, in Jaraguá [do Sul], Santa Catarina, Brazil, but can be readily separated by the genital characters mentioned above. <italic><tp:taxon-name><tp:taxon-name-part taxon-name-part-type="genus">Eadmuna</tp:taxon-name-part> <tp:taxon-name-part taxon-name-part-type="species">esperans</tp:taxon-name-part></tp:taxon-name></italic> is most similar to the new species described below, but the latter has more falcate forewings and is known only from the Amazonian region of French Guiana and Guyana. The scobinate patch covering the vesica of <italic><tp:taxon-name><tp:taxon-name-part taxon-name-part-type="genus">Eadmuna</tp:taxon-name-part> <tp:taxon-name-part taxon-name-part-type="species">esperans</tp:taxon-name-part></tp:taxon-name></italic> is unique in the genus.</p></tp:treatment-sec><tp:treatment-sec><!--Section generated to contain objects referenced in tp:taxon-treatment.--><fig id="F1" position="float" orientation="portrait"><label>Figures 1–8.</label><caption><p><italic><tp:taxon-name><tp:taxon-name-part taxon-name-part-type="genus">Eadmuna</tp:taxon-name-part></tp:taxon-name></italic> adults. <bold>1</bold> <italic><tp:taxon-name><tp:taxon-name-part taxon-name-part-type="genus">Eadmuna</tp:taxon-name-part> <tp:taxon-name-part taxon-name-part-type="species">esperans</tp:taxon-name-part></tp:taxon-name></italic> holotype male, Espírito Santo, Brazil (image inverted laterally) [USNM] <bold>2</bold> <italic><tp:taxon-name><tp:taxon-name-part taxon-name-part-type="genus">Eadmuna</tp:taxon-name-part> <tp:taxon-name-part taxon-name-part-type="species">esperans</tp:taxon-name-part></tp:taxon-name></italic> male, Jaraguá [do Sul], Santa Catarina, Brazil [CUIC] <bold>3</bold> <italic><tp:taxon-name><tp:taxon-name-part taxon-name-part-type="genus">Eadmuna</tp:taxon-name-part> <tp:taxon-name-part taxon-name-part-type="species">guianensis</tp:taxon-name-part></tp:taxon-name></italic> holotype male, Mana River, French Guiana [CMNH] <bold>4</bold> <italic><tp:taxon-name><tp:taxon-name-part taxon-name-part-type="genus">Eadmuna</tp:taxon-name-part> <tp:taxon-name-part taxon-name-part-type="species">guianensis</tp:taxon-name-part></tp:taxon-name></italic> paratype male, Mana River, French Guiana [CMNH] <bold>5</bold> <italic><tp:taxon-name><tp:taxon-name-part taxon-name-part-type="genus">Eadmuna</tp:taxon-name-part> <tp:taxon-name-part taxon-name-part-type="species">paloa</tp:taxon-name-part></tp:taxon-name></italic> holotype male, São Paulo, Brazil (image inverted laterally) [USNM] <bold>6</bold> <italic><tp:taxon-name><tp:taxon-name-part taxon-name-part-type="genus">Eadmuna</tp:taxon-name-part> <tp:taxon-name-part taxon-name-part-type="species">paloa</tp:taxon-name-part></tp:taxon-name></italic> male, Nova Bremen, Santa Catarina, Brazil (image inverted laterally) [CUIC] <bold>7</bold> <italic><tp:taxon-name><tp:taxon-name-part taxon-name-part-type="genus">Eadmuna</tp:taxon-name-part> <tp:taxon-name-part taxon-name-part-type="species">paloa</tp:taxon-name-part></tp:taxon-name></italic> female, Rio Vermelho, Santa Catarina, Brazil (image inverted laterally) [AMNH] <bold>8</bold> <italic><tp:taxon-name><tp:taxon-name-part taxon-name-part-type="genus">Eadmuna</tp:taxon-name-part> <tp:taxon-name-part taxon-name-part-type="species">pulverula</tp:taxon-name-part></tp:taxon-name></italic> holotype female, São Paulo, Brazil [USNM]. Scale bar = 1 cm.</p></caption><graphic xmlns:xlink="http://www.w3.org/1999/xlink" xlink:href="zookeys-494-051-g001.jpg" position="float" orientation="portrait" xlink:type="simple" id="oo_41463.jpg"/></fig><fig id="F2" position="float" orientation="portrait"><label>Figures 9–14.</label><caption><p><italic><tp:taxon-name><tp:taxon-name-part taxon-name-part-type="genus">Eadmuna</tp:taxon-name-part></tp:taxon-name></italic> male genitalia, valves with phallus and juxta removed, and separated phallus and juxta. <bold>9</bold> <italic><tp:taxon-name><tp:taxon-name-part taxon-name-part-type="genus">Eadmuna</tp:taxon-name-part> <tp:taxon-name-part taxon-name-part-type="species">guianensis</tp:taxon-name-part></tp:taxon-name></italic>, holotype, Mana River, French Guiana [St Laurent diss.: 9-14-14:3] <bold>10</bold> <italic><tp:taxon-name><tp:taxon-name-part taxon-name-part-type="genus">Eadmuna</tp:taxon-name-part> <tp:taxon-name-part taxon-name-part-type="species">esperans</tp:taxon-name-part></tp:taxon-name></italic>, Est. Biol. Boraceia, 850 m, near Salesopolis, São Paulo, Brazil [St Laurent diss.: 9-14-14:6] <bold>11</bold> <italic><tp:taxon-name><tp:taxon-name-part taxon-name-part-type="genus">Eadmuna</tp:taxon-name-part> <tp:taxon-name-part taxon-name-part-type="species">paloa</tp:taxon-name-part></tp:taxon-name></italic>, Nova Bremen, Santa Catarina, Brazil [St Laurent diss.: 9-14-14:8] <bold>12</bold> <italic><tp:taxon-name><tp:taxon-name-part taxon-name-part-type="genus">Eadmuna</tp:taxon-name-part> <tp:taxon-name-part taxon-name-part-type="species">guianensis</tp:taxon-name-part></tp:taxon-name></italic>, holotype, Mana River, French Guiana [St Laurent diss.: 9-14-14:3] <bold>13</bold> <italic><tp:taxon-name><tp:taxon-name-part taxon-name-part-type="genus">Eadmuna</tp:taxon-name-part> <tp:taxon-name-part taxon-name-part-type="species">esperans</tp:taxon-name-part></tp:taxon-name></italic>, Est. Biol. Boraceia, 850 m, near Salesopolis, São Paulo, Brazil [St Laurent diss.: 9-14-14:6] <bold>14</bold> <italic><tp:taxon-name><tp:taxon-name-part taxon-name-part-type="genus">Eadmuna</tp:taxon-name-part> <tp:taxon-name-part taxon-name-part-type="species">paloa</tp:taxon-name-part></tp:taxon-name></italic>, Nova Bremen, Santa Catarina, Brazil [St Laurent diss.: 9-14-14:8]. Scale bars = 1 mm.</p></caption><graphic xmlns:xlink="http://www.w3.org/1999/xlink" xlink:href="zookeys-494-051-g002.jpg" position="float" orientation="portrait" xlink:type="simple" id="oo_41464.jpg"/></fig><fig id="F4" position="float" orientation="portrait"><label>Figure 18.</label><caption><p>Distribution of <italic><tp:taxon-name><tp:taxon-name-part taxon-name-part-type="genus">Eadmuna</tp:taxon-name-part></tp:taxon-name></italic>. <italic><tp:taxon-name><tp:taxon-name-part taxon-name-part-type="genus">Eadmuna</tp:taxon-name-part> <tp:taxon-name-part taxon-name-part-type="species">esperans</tp:taxon-name-part></tp:taxon-name></italic>  (red circles), <italic><tp:taxon-name><tp:taxon-name-part taxon-name-part-type="genus">Eadmuna</tp:taxon-name-part> <tp:taxon-name-part taxon-name-part-type="species">guianensis</tp:taxon-name-part></tp:taxon-name></italic> (purple circles), <italic><tp:taxon-name><tp:taxon-name-part taxon-name-part-type="genus">Eadmuna</tp:taxon-name-part> <tp:taxon-name-part taxon-name-part-type="species">paloa</tp:taxon-name-part></tp:taxon-name></italic> (blue circles), <italic><tp:taxon-name><tp:taxon-name-part taxon-name-part-type="genus">Eadmuna</tp:taxon-name-part> <tp:taxon-name-part taxon-name-part-type="species">pulverula</tp:taxon-name-part></tp:taxon-name></italic> (green star). Notes: red/blue circle represents the locality where both <italic><tp:taxon-name><tp:taxon-name-part taxon-name-part-type="genus">Eadmuna</tp:taxon-name-part> <tp:taxon-name-part taxon-name-part-type="species">esperans</tp:taxon-name-part></tp:taxon-name></italic> and <italic><tp:taxon-name><tp:taxon-name-part taxon-name-part-type="genus">Eadmuna</tp:taxon-name-part> <tp:taxon-name-part taxon-name-part-type="species">paloa</tp:taxon-name-part></tp:taxon-name></italic> have been collected, <italic><tp:taxon-name><tp:taxon-name-part taxon-name-part-type="genus">Eadmuna</tp:taxon-name-part> <tp:taxon-name-part taxon-name-part-type="species">pulverula</tp:taxon-name-part></tp:taxon-name></italic> is represented by a star placed near the center of the Brazilian state of São Paulo because the type locality is “São Paulo,” without further information regarding specific locality.</p></caption><graphic xmlns:xlink="http://www.w3.org/1999/xlink" xlink:href="zookeys-494-051-g004.jpg" position="float" orientation="portrait" xlink:type="simple" id="oo_41466.jpg"/></fig></tp:treatment-sec><ref-list><ref id="B14"><mixed-citation xmlns:xlink="http://www.w3.org/1999/xlink" xlink:type="simple"><person-group><name name-style="western"><surname>Schaus</surname><given-names>W</given-names></name></person-group> (<year>1928</year>) <article-title>Familie <tp:taxon-name><tp:taxon-name-part taxon-name-part-type="family">Mimallonidae</tp:taxon-name-part></tp:taxon-name>.</article-title> In: <person-group><name name-style="western"><surname>Seitz</surname><given-names>A</given-names></name></person-group> (<role>Ed.</role>) <source>Die Gross-Schmetterlinge der Erde. 6. Die amerikanischen Spinner und Schwärmer</source>. <publisher-name>A. Kernen</publisher-name>, <publisher-loc>Stuttgart</publisher-loc>, <fpage>635</fpage>–<lpage>672</lpage>.</mixed-citation></ref><ref id="B15"><mixed-citation xmlns:xlink="http://www.w3.org/1999/xlink" xlink:type="simple"><person-group><name name-style="western"><surname>Schaus</surname><given-names>W</given-names></name></person-group> (<year>1933</year>) <article-title>New species of <tp:taxon-name><tp:taxon-name-part taxon-name-part-type="suborder">Heterocera</tp:taxon-name-part></tp:taxon-name> in the National Museum, Washington.</article-title><source>Annals and Magazine of Natural History</source> (<volume-series>10</volume-series>) <volume>12</volume>: <lpage>487</lpage>. doi: <ext-link ext-link-type="doi" xlink:href="10.1080/00222933308673712" xlink:type="simple">10.1080/00222933308673712</ext-link></mixed-citation></ref><ref id="B2"><mixed-citation xmlns:xlink="http://www.w3.org/1999/xlink" xlink:type="simple"><person-group><name name-style="western"><surname>Becker</surname><given-names>VO</given-names></name></person-group> (<year>1996</year>) <chapter-title><tp:taxon-name><tp:taxon-name-part taxon-name-part-type="family">Mimallonidae</tp:taxon-name-part></tp:taxon-name>.</chapter-title> In: <person-group><name name-style="western"><surname>Heppner</surname><given-names>JB</given-names></name><etal> et al.</etal></person-group> (<role>Eds</role>) <source>Atlas of Neotropical <tp:taxon-name><tp:taxon-name-part taxon-name-part-type="order">Lepidoptera</tp:taxon-name-part></tp:taxon-name>, Checklist. Part 4B. <tp:taxon-name><tp:taxon-name-part taxon-name-part-type="superfamily">Drepanoidea</tp:taxon-name-part></tp:taxon-name>, <tp:taxon-name><tp:taxon-name-part taxon-name-part-type="superfamily">Bombycoidea</tp:taxon-name-part></tp:taxon-name>, <tp:taxon-name><tp:taxon-name-part taxon-name-part-type="superfamily">Sphingoidea</tp:taxon-name-part></tp:taxon-name>.</source><publisher-name>Association for Tropical Lepidoptera &amp; Scientific Publishers</publisher-name>, <publisher-loc>Gainesville, Florida</publisher-loc>, <fpage>17</fpage>–<lpage>19</lpage>.</mixed-citation></ref><ref id="B5"><mixed-citation xmlns:xlink="http://www.w3.org/1999/xlink" xlink:type="simple"><institution xlink:type="simple">IBGE</institution> (<year>2004</year>) <source>Mapa de Biomas e de Vegetação, Instituto Brasileiro de Geografia e Estatística</source>. <ext-link ext-link-type="uri" xlink:href="http://www.ibge.gov.br/home/presidencia/noticias/21052004biomashtml.shtm" xlink:type="simple">http://www.ibge.gov.br/home/presidencia/noticias/21052004biomashtml.shtm</ext-link> [<date-in-citation content-type="access-date">10/30/2014</date-in-citation>]</mixed-citation></ref></ref-list></tp:taxon-treatment>
