# Supplementary material for: Revision of the genus Eadmuna Schaus, 1928 (Lepidoptera, Mimallonidae) with a description of a new species from French Guiana
Source: Zookeys. 2015 Apr 6;(494):51–68. doi: 10.3897/zookeys.494.9208 (PMC4400377; doi:10.3897/zookeys.494.9208)
Supplement: XML Treatment for Eadmuna guianensis [file zookeys.494.9208-treatment3.xml]

<!DOCTYPE tp:taxon-treatment
  PUBLIC "-//TaxonX//DTD Taxonomic Treatment Publishing DTD v0 20100105//EN" "tax-treatment-NSO.dtd">
<tp:taxon-treatment xmlns:tp="http://www.plazi.org/taxpub"><tp:treatment-meta><kwd-group><label>Taxon classification</label><kwd><named-content content-type="kingdom">Animalia</named-content></kwd><kwd><named-content content-type="order">Lepidoptera</named-content></kwd><kwd><named-content content-type="family">Mimallonidae</named-content></kwd></kwd-group><mixed-citation publication-type="journal"><person-group><name><surname>St. Laurent</surname><given-names>Ryan A.</given-names></name><name><surname>Dombroskie</surname><given-names>Jason J.</given-names></name></person-group><article-title>Revision of the genus <italic><tp:taxon-name><tp:taxon-name-part taxon-name-part-type="genus">Eadmuna</tp:taxon-name-part></tp:taxon-name></italic> Schaus, 1928 (<tp:taxon-name><tp:taxon-name-part taxon-name-part-type="order">Lepidoptera</tp:taxon-name-part></tp:taxon-name>, <tp:taxon-name><tp:taxon-name-part taxon-name-part-type="family">Mimallonidae</tp:taxon-name-part></tp:taxon-name>) with a description of a new species from French Guiana</article-title><source>Zookeys</source><day>6</day><month>4</month><year>2015</year><volume>2015</volume><issue>494</issue><fpage>51</fpage><lpage>68</lpage><pub-id pub-id-type="doi">10.3897/zookeys.494.9208</pub-id></mixed-citation></tp:treatment-meta><tp:nomenclature><tp:taxon-name>
                        <tp:taxon-name-part taxon-name-part-type="genus">Eadmuna</tp:taxon-name-part>
                        <tp:taxon-name-part taxon-name-part-type="species">guianensis</tp:taxon-name-part>
                        <object-id xmlns:xlink="http://www.w3.org/1999/xlink" content-type="zoobank" xlink:type="simple">http://zoobank.org/C5715C64-F209-4F6D-9A31-28E01275FDC2</object-id>
                    </tp:taxon-name><tp:taxon-authority>St Laurent &amp; Dombroskie</tp:taxon-authority><tp:taxon-status xmlns:xlink="http://www.w3.org/1999/xlink" xlink:type="simple">sp. n.</tp:taxon-status><xref ref-type="fig" rid="F1">Figs 3</xref><xref ref-type="fig" rid="F1">, 4</xref><xref ref-type="fig" rid="F2">, 9</xref><xref ref-type="fig" rid="F2">, 12</xref><xref ref-type="fig" rid="F4">, 18</xref><!--PageBreak--><!--PageBreak--><!--PageBreak--></tp:nomenclature><tp:treatment-sec sec-type="Type material"><title>Type material.</title><p><bold>Holotype:</bold> Mana River, Fr. Guiana. May, 1917. Acc. 6008, <!--PageBreak-->“<italic><tp:taxon-name><tp:taxon-name-part taxon-name-part-type="genus">Cicinnus</tp:taxon-name-part> <tp:taxon-name-part taxon-name-part-type="species">esperans</tp:taxon-name-part></tp:taxon-name></italic> Schaus,” St Laurent diss.: 9-14-14:3, HOLOTYPE ♂ <italic><tp:taxon-name><tp:taxon-name-part taxon-name-part-type="genus">Eadmuna</tp:taxon-name-part> <tp:taxon-name-part taxon-name-part-type="species">guianensis</tp:taxon-name-part></tp:taxon-name></italic> St Laurent and Dombroskie, 2015 [handwritten red label]. Deposited Carnegie Museum of Natural History. Type locality: French Guiana, Mana River.</p><p><bold>Paratypes:</bold> 4 males: <bold>GUYANA:</bold> 1 male: Tumatumari, Rio Potaro, Br. Guiana, Ac. 5615, St Laurent diss.: 10-27-14:1, PARATYPE ♂ <italic><tp:taxon-name><tp:taxon-name-part taxon-name-part-type="genus">Eadmuna</tp:taxon-name-part> <tp:taxon-name-part taxon-name-part-type="species">guianensis</tp:taxon-name-part></tp:taxon-name></italic> St Laurent and Dombroskie, 2015 [yellow label]. Deposited American Museum of Natural History; <bold>FRENCH GUIANA:</bold> 3 males: Mana River, Fr. Guiana. May, 1917. Acc. 6008, “<italic><tp:taxon-name><tp:taxon-name-part taxon-name-part-type="genus">Cicinnus</tp:taxon-name-part> <tp:taxon-name-part taxon-name-part-type="species">esperans</tp:taxon-name-part></tp:taxon-name></italic> Schaus,” USNM-Mimal: 2510, St Laurent diss.: 11-1-14:1, PARATYPE ♂ <italic><tp:taxon-name><tp:taxon-name-part taxon-name-part-type="genus">Eadmuna</tp:taxon-name-part> <tp:taxon-name-part taxon-name-part-type="species">guianensis</tp:taxon-name-part></tp:taxon-name></italic> St Laurent and Dombroskie, 2015 [yellow label]. Deposited National Museum of Natural History; Mana River, Fr. Guiana. May, 1917. Acc. 6008, PARATYPE ♂ <italic><tp:taxon-name><tp:taxon-name-part taxon-name-part-type="genus">Eadmuna</tp:taxon-name-part> <tp:taxon-name-part taxon-name-part-type="species">guianensis</tp:taxon-name-part></tp:taxon-name></italic> St Laurent and Dombroskie, 2015 [yellow label]. Deposited Carnegie Museum of Natural History;  Mana River, Fr. Guiana. May, 1917. Acc. 6008, “<italic><tp:taxon-name><tp:taxon-name-part taxon-name-part-type="genus">Cicinnus</tp:taxon-name-part> <tp:taxon-name-part taxon-name-part-type="species">esperans</tp:taxon-name-part></tp:taxon-name></italic> Schaus,” illegible label, St Laurent diss: 9-14-14:2, PARATYPE ♂ <italic><tp:taxon-name><tp:taxon-name-part taxon-name-part-type="genus">Eadmuna</tp:taxon-name-part> <tp:taxon-name-part taxon-name-part-type="species">guianensis</tp:taxon-name-part></tp:taxon-name></italic> St Laurent and Dombroskie, 2015 [yellow label]. Deposited Cornell University Insect Collection.</p></tp:treatment-sec><tp:treatment-sec sec-type="Diagnosis"><title>Diagnosis.</title><p>Similar in general appearance to <italic><tp:taxon-name><tp:taxon-name-part taxon-name-part-type="genus">Eadmuna</tp:taxon-name-part> <tp:taxon-name-part taxon-name-part-type="species">esperans</tp:taxon-name-part></tp:taxon-name></italic> but recognizable by darker overall brownish coloration, more acutely, slightly hooked forewing apex, and a vesica bearing a spiked, curved cornutus as opposed to a scobinate patch. The cornutus of <italic><tp:taxon-name><tp:taxon-name-part taxon-name-part-type="genus">Eadmuna</tp:taxon-name-part> <tp:taxon-name-part taxon-name-part-type="species">paloa</tp:taxon-name-part></tp:taxon-name></italic>, unlike that of <italic><tp:taxon-name><tp:taxon-name-part taxon-name-part-type="genus">Eadmuna</tp:taxon-name-part> <tp:taxon-name-part taxon-name-part-type="species">guianensis</tp:taxon-name-part></tp:taxon-name></italic>, is not curved. No other <italic><tp:taxon-name><tp:taxon-name-part taxon-name-part-type="genus">Eadmuna</tp:taxon-name-part></tp:taxon-name></italic> is known to occur in northern South America.</p></tp:treatment-sec><tp:treatment-sec sec-type="Description"><title>Description.</title><p><bold>Male.</bold> <!--PageBreak--><italic>Head</italic>: As for genus. <italic>Thorax</italic>: As for genus. <italic>Legs</italic>: As for genus but tibial spurs slightly thinner, half to entirety of spurs covered in fine scales. <italic>Forewing dorsum</italic>: Forewing length: 18–20 mm, avg. 19 mm, n=5. Triangular, convex margins becoming concave near apex, apex accentuated. Brown coloration more predominant than silvery gray, especially distally from thorax, with less extensive speckling due to relative lack of dark, petiolate scales. Discal spot not prominent, elongated, hyaline, yellowish opaque, with M<sub>2</sub> vein separating hyaline patch into two distinct regions. Postmedial line bulging in costal half, scalloped, narrowly interrupted by veins, weaker on costal third except for dark wedge on costa. Antemedial line weak with dark chevron at costal margin. <italic>Forewing venter</italic>: Darker and lighter areas more finely defined though not particularly darker or lighter overall from dorsum. Postmedial line only somewhat slightly better defined than on dorsum. <italic>Hindwing dorsum</italic>: Rounded, with slightly pronounced anal angle, bearing similar coloration as forewings; postmedial line present, usually well developed, roughly parallel to outer margin, though angled slightly more inward on inner half than in other species. No hyaline patches present. <italic>Hindwing venter</italic>: Darker and lighter areas more finely defined though not particularly darker or lighter overall from dorsum. Postmedial line only somewhat better defined than on dorsum. <italic>Wing venation</italic>: As for genus but R<sub>4</sub> + R<sub>5</sub> slightly longer stalked. <italic>Abdomen</italic>: Coloration as for thorax, mostly concolorous with dorsal wing color. <italic>Genitalia</italic>: n=4. As for genus, simple but most structures thinner and weaker than other species. Uncus teardrop shaped, extended apically, very thin apically, highly truncated basally. Ventral lobes of tegumen subtriangular, ridged; ridges thicker and more pronounced than for <italic><tp:taxon-name><tp:taxon-name-part taxon-name-part-type="genus">Eadmuna</tp:taxon-name-part> <tp:taxon-name-part taxon-name-part-type="species">esperans</tp:taxon-name-part></tp:taxon-name></italic>. Valves simple, relatively thin. Sclerotized plate, dorsal to juxta and phallus, broad, rounded dorsally. Phallus, simple, cylindrical, pointed when viewed ventrally/dorsally, vesica sac-like, bulbous with single curved cornutus bearing four or five spikes that increase in size distally. <bold>Female.</bold> Unknown.</p></tp:treatment-sec><tp:treatment-sec sec-type="Etymology"><title>Etymology.</title><p>Named for the Guianas from where all the specimens were collected.</p><!--PageBreak--></tp:treatment-sec><tp:treatment-sec sec-type="Distribution"><title>Distribution.</title><p>This species is only known from Guyana and French Guiana and thus represents a significant disjunction in geographic distribution of the genus, the other three <italic><tp:taxon-name><tp:taxon-name-part taxon-name-part-type="genus">Eadmuna</tp:taxon-name-part></tp:taxon-name></italic> species being found in southern and southeastern Brazil.</p></tp:treatment-sec><tp:treatment-sec sec-type="Remarks"><title>Remarks.</title><p><italic><tp:taxon-name><tp:taxon-name-part taxon-name-part-type="genus">Eadmuna</tp:taxon-name-part> <tp:taxon-name-part taxon-name-part-type="species">guianensis</tp:taxon-name-part></tp:taxon-name></italic> is known from the Amazon Rainforest, very distant from the range of its three congeners. This disjunction is unlikely to be due to an artefact of under-sampling in intervening areas because the Amazon region is well collected for <tp:taxon-name><tp:taxon-name-part taxon-name-part-type="family">Mimallonidae</tp:taxon-name-part></tp:taxon-name> (R. St Laurent pers. obs.). Despite the seemingly geographic isolation and distance from the localities of the other species of <italic><tp:taxon-name><tp:taxon-name-part taxon-name-part-type="genus">Eadmuna</tp:taxon-name-part></tp:taxon-name></italic>, this species clearly belongs to this genus due to the characters of the genitalia, which are very similar to those of the type species and, surprisingly, bear aspects similar to <italic><tp:taxon-name><tp:taxon-name-part taxon-name-part-type="genus">Eadmuna</tp:taxon-name-part> <tp:taxon-name-part taxon-name-part-type="species">esperans</tp:taxon-name-part></tp:taxon-name></italic> in wing pattern and valve structure and to <italic><tp:taxon-name><tp:taxon-name-part taxon-name-part-type="genus">Eadmuna</tp:taxon-name-part> <tp:taxon-name-part taxon-name-part-type="species">paloa</tp:taxon-name-part></tp:taxon-name></italic> in the vesica.</p></tp:treatment-sec><tp:treatment-sec><!--Section generated to contain objects referenced in tp:taxon-treatment.--><fig id="F1" position="float" orientation="portrait"><label>Figures 1–8.</label><caption><p><italic><tp:taxon-name><tp:taxon-name-part taxon-name-part-type="genus">Eadmuna</tp:taxon-name-part></tp:taxon-name></italic> adults. <bold>1</bold> <italic><tp:taxon-name><tp:taxon-name-part taxon-name-part-type="genus">Eadmuna</tp:taxon-name-part> <tp:taxon-name-part taxon-name-part-type="species">esperans</tp:taxon-name-part></tp:taxon-name></italic> holotype male, Espírito Santo, Brazil (image inverted laterally) [USNM] <bold>2</bold> <italic><tp:taxon-name><tp:taxon-name-part taxon-name-part-type="genus">Eadmuna</tp:taxon-name-part> <tp:taxon-name-part taxon-name-part-type="species">esperans</tp:taxon-name-part></tp:taxon-name></italic> male, Jaraguá [do Sul], Santa Catarina, Brazil [CUIC] <bold>3</bold> <italic><tp:taxon-name><tp:taxon-name-part taxon-name-part-type="genus">Eadmuna</tp:taxon-name-part> <tp:taxon-name-part taxon-name-part-type="species">guianensis</tp:taxon-name-part></tp:taxon-name></italic> holotype male, Mana River, French Guiana [CMNH] <bold>4</bold> <italic><tp:taxon-name><tp:taxon-name-part taxon-name-part-type="genus">Eadmuna</tp:taxon-name-part> <tp:taxon-name-part taxon-name-part-type="species">guianensis</tp:taxon-name-part></tp:taxon-name></italic> paratype male, Mana River, French Guiana [CMNH] <bold>5</bold> <italic><tp:taxon-name><tp:taxon-name-part taxon-name-part-type="genus">Eadmuna</tp:taxon-name-part> <tp:taxon-name-part taxon-name-part-type="species">paloa</tp:taxon-name-part></tp:taxon-name></italic> holotype male, São Paulo, Brazil (image inverted laterally) [USNM] <bold>6</bold> <italic><tp:taxon-name><tp:taxon-name-part taxon-name-part-type="genus">Eadmuna</tp:taxon-name-part> <tp:taxon-name-part taxon-name-part-type="species">paloa</tp:taxon-name-part></tp:taxon-name></italic> male, Nova Bremen, Santa Catarina, Brazil (image inverted laterally) [CUIC] <bold>7</bold> <italic><tp:taxon-name><tp:taxon-name-part taxon-name-part-type="genus">Eadmuna</tp:taxon-name-part> <tp:taxon-name-part taxon-name-part-type="species">paloa</tp:taxon-name-part></tp:taxon-name></italic> female, Rio Vermelho, Santa Catarina, Brazil (image inverted laterally) [AMNH] <bold>8</bold> <italic><tp:taxon-name><tp:taxon-name-part taxon-name-part-type="genus">Eadmuna</tp:taxon-name-part> <tp:taxon-name-part taxon-name-part-type="species">pulverula</tp:taxon-name-part></tp:taxon-name></italic> holotype female, São Paulo, Brazil [USNM]. Scale bar = 1 cm.</p></caption><graphic xmlns:xlink="http://www.w3.org/1999/xlink" xlink:href="zookeys-494-051-g001.jpg" position="float" orientation="portrait" xlink:type="simple" id="oo_41463.jpg"/></fig><fig id="F2" position="float" orientation="portrait"><label>Figures 9–14.</label><caption><p><italic><tp:taxon-name><tp:taxon-name-part taxon-name-part-type="genus">Eadmuna</tp:taxon-name-part></tp:taxon-name></italic> male genitalia, valves with phallus and juxta removed, and separated phallus and juxta. <bold>9</bold> <italic><tp:taxon-name><tp:taxon-name-part taxon-name-part-type="genus">Eadmuna</tp:taxon-name-part> <tp:taxon-name-part taxon-name-part-type="species">guianensis</tp:taxon-name-part></tp:taxon-name></italic>, holotype, Mana River, French Guiana [St Laurent diss.: 9-14-14:3] <bold>10</bold> <italic><tp:taxon-name><tp:taxon-name-part taxon-name-part-type="genus">Eadmuna</tp:taxon-name-part> <tp:taxon-name-part taxon-name-part-type="species">esperans</tp:taxon-name-part></tp:taxon-name></italic>, Est. Biol. Boraceia, 850 m, near Salesopolis, São Paulo, Brazil [St Laurent diss.: 9-14-14:6] <bold>11</bold> <italic><tp:taxon-name><tp:taxon-name-part taxon-name-part-type="genus">Eadmuna</tp:taxon-name-part> <tp:taxon-name-part taxon-name-part-type="species">paloa</tp:taxon-name-part></tp:taxon-name></italic>, Nova Bremen, Santa Catarina, Brazil [St Laurent diss.: 9-14-14:8] <bold>12</bold> <italic><tp:taxon-name><tp:taxon-name-part taxon-name-part-type="genus">Eadmuna</tp:taxon-name-part> <tp:taxon-name-part taxon-name-part-type="species">guianensis</tp:taxon-name-part></tp:taxon-name></italic>, holotype, Mana River, French Guiana [St Laurent diss.: 9-14-14:3] <bold>13</bold> <italic><tp:taxon-name><tp:taxon-name-part taxon-name-part-type="genus">Eadmuna</tp:taxon-name-part> <tp:taxon-name-part taxon-name-part-type="species">esperans</tp:taxon-name-part></tp:taxon-name></italic>, Est. Biol. Boraceia, 850 m, near Salesopolis, São Paulo, Brazil [St Laurent diss.: 9-14-14:6] <bold>14</bold> <italic><tp:taxon-name><tp:taxon-name-part taxon-name-part-type="genus">Eadmuna</tp:taxon-name-part> <tp:taxon-name-part taxon-name-part-type="species">paloa</tp:taxon-name-part></tp:taxon-name></italic>, Nova Bremen, Santa Catarina, Brazil [St Laurent diss.: 9-14-14:8]. Scale bars = 1 mm.</p></caption><graphic xmlns:xlink="http://www.w3.org/1999/xlink" xlink:href="zookeys-494-051-g002.jpg" position="float" orientation="portrait" xlink:type="simple" id="oo_41464.jpg"/></fig><fig id="F4" position="float" orientation="portrait"><label>Figure 18.</label><caption><p>Distribution of <italic><tp:taxon-name><tp:taxon-name-part taxon-name-part-type="genus">Eadmuna</tp:taxon-name-part></tp:taxon-name></italic>. <italic><tp:taxon-name><tp:taxon-name-part taxon-name-part-type="genus">Eadmuna</tp:taxon-name-part> <tp:taxon-name-part taxon-name-part-type="species">esperans</tp:taxon-name-part></tp:taxon-name></italic>  (red circles), <italic><tp:taxon-name><tp:taxon-name-part taxon-name-part-type="genus">Eadmuna</tp:taxon-name-part> <tp:taxon-name-part taxon-name-part-type="species">guianensis</tp:taxon-name-part></tp:taxon-name></italic> (purple circles), <italic><tp:taxon-name><tp:taxon-name-part taxon-name-part-type="genus">Eadmuna</tp:taxon-name-part> <tp:taxon-name-part taxon-name-part-type="species">paloa</tp:taxon-name-part></tp:taxon-name></italic> (blue circles), <italic><tp:taxon-name><tp:taxon-name-part taxon-name-part-type="genus">Eadmuna</tp:taxon-name-part> <tp:taxon-name-part taxon-name-part-type="species">pulverula</tp:taxon-name-part></tp:taxon-name></italic> (green star). Notes: red/blue circle represents the locality where both <italic><tp:taxon-name><tp:taxon-name-part taxon-name-part-type="genus">Eadmuna</tp:taxon-name-part> <tp:taxon-name-part taxon-name-part-type="species">esperans</tp:taxon-name-part></tp:taxon-name></italic> and <italic><tp:taxon-name><tp:taxon-name-part taxon-name-part-type="genus">Eadmuna</tp:taxon-name-part> <tp:taxon-name-part taxon-name-part-type="species">paloa</tp:taxon-name-part></tp:taxon-name></italic> have been collected, <italic><tp:taxon-name><tp:taxon-name-part taxon-name-part-type="genus">Eadmuna</tp:taxon-name-part> <tp:taxon-name-part taxon-name-part-type="species">pulverula</tp:taxon-name-part></tp:taxon-name></italic> is represented by a star placed near the center of the Brazilian state of São Paulo because the type locality is “São Paulo,” without further information regarding specific locality.</p></caption><graphic xmlns:xlink="http://www.w3.org/1999/xlink" xlink:href="zookeys-494-051-g004.jpg" position="float" orientation="portrait" xlink:type="simple" id="oo_41466.jpg"/></fig></tp:treatment-sec></tp:taxon-treatment>
