# Supplementary material for: Revision of the genus Eadmuna Schaus, 1928 (Lepidoptera, Mimallonidae) with a description of a new species from French Guiana
Source: Zookeys. 2015 Apr 6;(494):51–68. doi: 10.3897/zookeys.494.9208 (PMC4400377; doi:10.3897/zookeys.494.9208)
Supplement: XML Treatment for Eadmuna paloa [file zookeys.494.9208-treatment4.xml]

<!DOCTYPE tp:taxon-treatment
  PUBLIC "-//TaxonX//DTD Taxonomic Treatment Publishing DTD v0 20100105//EN" "tax-treatment-NSO.dtd">
<tp:taxon-treatment xmlns:tp="http://www.plazi.org/taxpub"><tp:treatment-meta><kwd-group><label>Taxon classification</label><kwd><named-content content-type="kingdom">Animalia</named-content></kwd><kwd><named-content content-type="order">Lepidoptera</named-content></kwd><kwd><named-content content-type="family">Mimallonidae</named-content></kwd></kwd-group><mixed-citation publication-type="journal"><person-group><name><surname>St. Laurent</surname><given-names>Ryan A.</given-names></name><name><surname>Dombroskie</surname><given-names>Jason J.</given-names></name></person-group><article-title>Revision of the genus <italic><tp:taxon-name><tp:taxon-name-part taxon-name-part-type="genus">Eadmuna</tp:taxon-name-part></tp:taxon-name></italic> Schaus, 1928 (<tp:taxon-name><tp:taxon-name-part taxon-name-part-type="order">Lepidoptera</tp:taxon-name-part></tp:taxon-name>, <tp:taxon-name><tp:taxon-name-part taxon-name-part-type="family">Mimallonidae</tp:taxon-name-part></tp:taxon-name>) with a description of a new species from French Guiana</article-title><source>Zookeys</source><day>6</day><month>4</month><year>2015</year><volume>2015</volume><issue>494</issue><fpage>51</fpage><lpage>68</lpage><pub-id pub-id-type="doi">10.3897/zookeys.494.9208</pub-id></mixed-citation></tp:treatment-meta><tp:nomenclature><tp:taxon-name>
                        <tp:taxon-name-part taxon-name-part-type="genus">Eadmuna</tp:taxon-name-part>
                        <tp:taxon-name-part taxon-name-part-type="species">paloa</tp:taxon-name-part>
                    </tp:taxon-name><tp:taxon-authority>Schaus, 1933</tp:taxon-authority><tp:taxon-status xmlns:xlink="http://www.w3.org/1999/xlink" xlink:type="simple">rev. status</tp:taxon-status><xref ref-type="fig" rid="F1">Figs 5–7</xref><xref ref-type="fig" rid="F2">, 11</xref><xref ref-type="fig" rid="F2">, 14</xref><xref ref-type="fig" rid="F3">, 15–16</xref><xref ref-type="fig" rid="F4">, 18</xref><tp:nomenclature-citation-list><tp:nomenclature-citation><tp:taxon-name><tp:taxon-name-part taxon-name-part-type="genus">Eadmuna</tp:taxon-name-part> <tp:taxon-name-part taxon-name-part-type="species">esperans</tp:taxon-name-part></tp:taxon-name><comment>; <xref ref-type="bibr" rid="B2">Becker 1996</xref>, incorrect synonymy</comment></tp:nomenclature-citation></tp:nomenclature-citation-list></tp:nomenclature><tp:treatment-sec sec-type="Type material"><title>Type material.</title><p><bold>Holotype:</bold> BRAZIL, São Paulo, “No. 71,” USNM holotype No.: 34362- St Laurent diss: 11-1-14:7 [examined] [♂, USNM]. <bold>Paratypes:</bold> none. Type locality: BRAZIL, São Paulo.</p></tp:treatment-sec><tp:treatment-sec sec-type="Additional specimens examined"><title>Additional specimens examined.</title><p>22 males, 2 females: <bold>BRAZIL: São Paulo:</bold> Jacupiranga, 800m, 8 ii 1993, V.O. Becker, Col. Becker no. 87164- St Laurent diss: 11-1-14:11 [1 ♂, USNM]; <bold>Santa Catarina:</bold> Rio Vermelho: i 1957, A. Maller col., No. 1714 [1 ♂, USNM]; ii 1945, i 1944, leg. Anton Maller- St Laurent diss: 10-11-14:2 [2 ♂, AMNH]; ii 1945- leg Anton Maller- St Laurent diss: 10-11-14:3 [1 ♀, AMNH]; ii 1944, A. Maller Coll., Frank Johnson Donor- St Laurent diss: 11-12-14:1 [1 ♀, AMNH]; Hansa Humbolt [Corupá] [probably pre 1944] [1 ♂, USNM]; Jaraguá [do Sul], 29 xi 1934, 17 ix 1934, coll. Fritz Hoffmann- St Laurent genitalia diss: 9-14-14:7, Franclemont genitalia diss: 1769 [2 ♂, CUIC]; Nova Bremen, 7 xii 1936, 14 x 1936, 18 v 1936, 7 ix 1935 coll. Fritz Hoffmann- St Laurent genitalia diss: 9-14-14:8 [4 ♂, CUIC]; [no further data] [3 ♂, USNM]; F. Hoffman, No. 13791 [1 ♂, USNM]; F. Hoffman [1 ♂, USNM]; <bold>Paraná:</bold> Banhados (RR. from Curitiba to Paranaguá), 800 m, 14 ii 1972, E.G., I. &amp; E.A. Munroe- St Laurent diss: 10-5-14-:1 [2 ♂, CNC]; <bold>Minas Gerais:</bold> Diamantina, Serrinha- X-IV, with X-IV crossed out, leg. E. Cohn- St Laurent diss: 10-11-14:1 [4 ♂, AMNH].</p></tp:treatment-sec><tp:treatment-sec sec-type="Diagnosis"><title>Diagnosis.</title><p><italic><tp:taxon-name><tp:taxon-name-part taxon-name-part-type="genus">Eadmuna</tp:taxon-name-part> <tp:taxon-name-part taxon-name-part-type="species">paloa</tp:taxon-name-part></tp:taxon-name></italic> has more elongate forewings with larger hyaline areas than any other <italic><tp:taxon-name><tp:taxon-name-part taxon-name-part-type="genus">Eadmuna</tp:taxon-name-part></tp:taxon-name></italic> species. The vesica has a single, large, straight cornutus that is fused to progressively smaller, parallel cornuti that transition into a mane of long, clear, hair-like projections that originate from the vesica. Additionally, the lobes of the basal half of the tegumen are much more heavily sclerotized in all <italic><tp:taxon-name><tp:taxon-name-part taxon-name-part-type="genus">Eadmuna</tp:taxon-name-part> <tp:taxon-name-part taxon-name-part-type="species">paloa</tp:taxon-name-part></tp:taxon-name></italic> examined than in other species in the genus. The female is larger than the male, with broader wings and darker, more pronounced antemedial and postmedial lines. The female of <italic><tp:taxon-name><tp:taxon-name-part taxon-name-part-type="genus">Eadmuna</tp:taxon-name-part> <tp:taxon-name-part taxon-name-part-type="species">paloa</tp:taxon-name-part></tp:taxon-name></italic>  is similar to the female of <italic><tp:taxon-name><tp:taxon-name-part taxon-name-part-type="genus">Eadmuna</tp:taxon-name-part> <tp:taxon-name-part taxon-name-part-type="species">pulverula</tp:taxon-name-part></tp:taxon-name></italic>, but the forewings are less falcate, with larger hyaline patches, and there is no longitudinal dark line on the venter of the abdomen.</p><p>The primary genital characters used to differentiate <italic><tp:taxon-name><tp:taxon-name-part taxon-name-part-type="genus">Eadmuna</tp:taxon-name-part> <tp:taxon-name-part taxon-name-part-type="species">esperans</tp:taxon-name-part></tp:taxon-name></italic> and <italic><tp:taxon-name><tp:taxon-name-part taxon-name-part-type="genus">Eadmuna</tp:taxon-name-part> <tp:taxon-name-part taxon-name-part-type="species">paloa</tp:taxon-name-part></tp:taxon-name></italic> are the vesica and cornutus. In <italic><tp:taxon-name><tp:taxon-name-part taxon-name-part-type="genus">Eadmuna</tp:taxon-name-part> <tp:taxon-name-part taxon-name-part-type="species">esperans</tp:taxon-name-part></tp:taxon-name></italic> the vesica is sac-like and covered in a scobinate patch whereas the vesica of <italic><tp:taxon-name><tp:taxon-name-part taxon-name-part-type="genus">Eadmuna</tp:taxon-name-part> <tp:taxon-name-part taxon-name-part-type="species">paloa</tp:taxon-name-part></tp:taxon-name></italic> is thinner and more cylindrical, and bears a single large cornutus. Aside from the very good genitalia characters, the two species can also be readily differentiated by wing morphology. <italic><tp:taxon-name><tp:taxon-name-part taxon-name-part-type="genus">Eadmuna</tp:taxon-name-part> <tp:taxon-name-part taxon-name-part-type="species">paloa</tp:taxon-name-part></tp:taxon-name></italic> is generally more silvery in color with more acutely triangular forewings, has much larger forewing hyaline areas, and males have less pronounced postmedial lines.</p></tp:treatment-sec><tp:treatment-sec sec-type="Description"><title>Description.</title><p><bold>Male.</bold> <italic>Head</italic>: As for genus, but more off white in color rather than straw colored; dorsal surface of labial palpi and area surrounding eyes covered in contrasting brown scales. Labial palpi and antennal tufts smaller. <italic>Thorax</italic>: As for genus, but as on head, scales of thorax lighter in coloration than in other species, thus darker petiolate scales more pronounced. <italic>Legs</italic>: As for genus, but tibial spurs clothed in small scales varying from covering proximal half to near entirety. <italic>Forewing dorsum</italic>: Forewing length: 16–20mm, avg. 18 mm, n=16. As for genus, but more acutely triangular, convex margins not concave near apex, lower quarter of forewing bows out slightly. Silvery gray brown with especially contrasting, extensive speckling due to dark, petiolate scales. Postmedial region roughly concolorous with rest of forewing, though silvery sheen lost near margin, so margin a singed-brown color. Hyaline discal spot prominent, large, very clear, not covered in scales, outlined by dark scales, M<sub>2</sub> separates hyaline patch into two distinct regions, creating a rough B-shape. Very faint postmedial line bulging in costal half, dentate, narrowly interrupted by veins, weaker on costal third except for darker wedge on costa. Antemedial line faint. Fringe white, contrasting with darker brown edge of wing. <italic>Forewing venter</italic>: As for dorsum, but lighter overall; postmedial line usually much darker. <italic>Hindwing dorsum</italic>: Rounded, slightly pronounced anal angle, bearing similar coloration to forewings. Postmedial line, when present, may be more strongly marked than on forewing. No hyaline patches present. Fringe as for forewing. <italic>Hindwing venter</italic>: As for dorsum, but lighter, postmedial line usually much darker. <italic>Wing venation</italic>: As for genus. <italic>Abdomen</italic>: As for genus, concolorous with thorax, but silvery instead of straw-colored. <italic>Genitalia</italic>: n=8. As for genus, uncus simple, teardrop shaped, extended apically with moderate thickness distally. Ridged ventral lobes of tegumen subtriangular, prominently sclerotized. Ridges thinner than for other species, and thus sharper and flatter, with central ridge especially pronounced. Valves simple, short and stocky for genus, bent upwards at a roughly ninety degree angle so distal ends of valves more in parallel with uncus than angled away. Sclerotized plate, dorsal to juxta and phallus, truncated dorsally with two heavily sclerotized points. Phallus, simple, cylindrical, distal end rounded, vesica elongated with single large cornutus fused to progressively smaller parallel cornuti transitioning into a mane of long, clear, hair-like projections that originate from vesica near base of cornutus, reaching outwards to surround cornutus. <bold>Female.</bold> <italic>Head</italic>: As for male, antennae bipectinate. <italic>Thorax</italic>: As for male. <italic>Legs</italic>: As for male, but small scales nearly completely cover tibial spurs. <italic>Forewing dorsum</italic>: Forewing length: 22–24 mm, avg. 23 mm n=2. As for male but much broader. Postmedial region lighter, more silvery-grey than medial area. Hyaline discal mark large, prominent. Postmedial line, more pronounced than for male, brown, dentate, narrowly interrupted by veins, dark wedge where postmedial line meets costa. Antemedial lines, bilobed, B-shaped. <italic>Forewing venter</italic>: As for dorsum, but lighter, postmedial line more contrasting. <italic>Hindwing dorsum</italic>: As for male, but broader, with hardly accentuated anal angle, essentially bearing same coloration as forewing. Unlike in male, entire hindwing, save for postmedial line, concolorous silvery gray, without a brown edge and without darker medial area on forewing. Dentate postmedial line dark and well pronounced, narrowly interrupted by veins, slightly darker than forewing ground color. No hyaline patches present. <italic>Hindwing venter</italic>: As for dorsum, but lighter, postmedial line more contrasting. <italic>Wing venation</italic>: As for genus. <italic>Abdomen</italic>: Much thicker than that of male. Color as for thorax, though darkening somewhat distally. <italic>Genitalia</italic>: n=2. Papillae anales elongated, covered in fine setae, apophyses posteriores about half length of apophyses anteriores, so that when abdominal segments fully distended apophyses posteriores extend about to posterior margin of eighth segment. Ductus bursae short, ostium opening immediately into corpus bursae. Corpus bursae firm, round, with heavily-sclerotized, internal bar-like structures reinforcing membrane, appendix bursae elongated. Two very elongated, thin sclerotized plates on venter of eighth segment.</p></tp:treatment-sec><tp:treatment-sec sec-type="Distribution"><title>Distribution.</title><p>This species is known only from southeastern and southern Brazil. São Paulo is the type locality, which was erroneously reported as Paraguay in <xref ref-type="bibr" rid="B2">Becker (1996)</xref>. In southern Brazil, specimens were examined from the states of Santa Catarina and Paraná. <italic><tp:taxon-name><tp:taxon-name-part taxon-name-part-type="genus">Eadmuna</tp:taxon-name-part> <tp:taxon-name-part taxon-name-part-type="species">paloa</tp:taxon-name-part></tp:taxon-name></italic> is also known from Diamantina, Minas Gerais from four specimens in the AMNH. This record is of considerable distance from the other localities closer to the coast and falls within the Cerrado biome (<xref ref-type="bibr" rid="B5">IBGE 2004</xref>). The only elevation data comes from the two Paraná specimens and the Jacupiranga, São Paulo locality, which are of moderate elevation, both localities sited at 800 m.</p></tp:treatment-sec><tp:treatment-sec sec-type="Remarks"><title>Remarks.</title><p><italic><tp:taxon-name><tp:taxon-name-part taxon-name-part-type="genus">Eadmuna</tp:taxon-name-part> <tp:taxon-name-part taxon-name-part-type="species">paloa</tp:taxon-name-part></tp:taxon-name></italic> was synonymized with <italic><tp:taxon-name><tp:taxon-name-part taxon-name-part-type="genus">Eadmuna</tp:taxon-name-part> <tp:taxon-name-part taxon-name-part-type="species">esperans</tp:taxon-name-part></tp:taxon-name></italic> by <xref ref-type="bibr" rid="B2">Becker (1996)</xref> without justification. The genitalia of the two species are shown to be substantially different, particularly the vesica and presence/absence of a cornutus. Both species are found to be sympatric, at least in Jaraguá [do Sul], Santa Catarina, Brazil.</p><p>This work describes the first female specimens to be attributed to <italic><tp:taxon-name><tp:taxon-name-part taxon-name-part-type="genus">Eadmuna</tp:taxon-name-part></tp:taxon-name></italic>. The two female specimens from the AMNH are part of a series of <italic><tp:taxon-name><tp:taxon-name-part taxon-name-part-type="genus">Eadmuna</tp:taxon-name-part> <tp:taxon-name-part taxon-name-part-type="species">paloa</tp:taxon-name-part></tp:taxon-name></italic> from Rio Vermelho, Santa Catarina, Brazil, which includes two male specimens that, based on wing morphology and genitalia characteristics, match the male holotype of <italic><tp:taxon-name><tp:taxon-name-part taxon-name-part-type="genus">Eadmuna</tp:taxon-name-part> <tp:taxon-name-part taxon-name-part-type="species">paloa</tp:taxon-name-part></tp:taxon-name></italic> from São Paulo. The wing morphology of the females is very similar to that of the males, particularly the silvery-gray coloration, highly dentate postmedial lines on all wings, and the presence of a large hyaline patch on the forewing. Additional support for associating these females with <italic><tp:taxon-name><tp:taxon-name-part taxon-name-part-type="genus">Eadmuna</tp:taxon-name-part> <tp:taxon-name-part taxon-name-part-type="species">paloa</tp:taxon-name-part></tp:taxon-name></italic> is that the corpus bursae is highly sclerotized and strongly reinforced, potentially protecting the more membranous material of the corpus bursae from puncture due to the highly sclerotized and very sharp cornutus of the male (B. C. Schmidt pers. comm.). Males of <italic><tp:taxon-name><tp:taxon-name-part taxon-name-part-type="genus">Eadmuna</tp:taxon-name-part> <tp:taxon-name-part taxon-name-part-type="species">esperans</tp:taxon-name-part></tp:taxon-name></italic> do not bear cornuti, only a scobinate patch on the vesica, thus relatively reduced sclerotization of the corpus would be expected in the female of <italic><tp:taxon-name><tp:taxon-name-part taxon-name-part-type="genus">Eadmuna</tp:taxon-name-part> <tp:taxon-name-part taxon-name-part-type="species">esperans</tp:taxon-name-part></tp:taxon-name></italic>. The two females from Santa Catarina are therefore most reasonably associated with <italic><tp:taxon-name><tp:taxon-name-part taxon-name-part-type="genus">Eadmuna</tp:taxon-name-part> <tp:taxon-name-part taxon-name-part-type="species">paloa</tp:taxon-name-part></tp:taxon-name></italic> males, which are much more frequent in collections.</p></tp:treatment-sec><tp:treatment-sec><!--Section generated to contain objects referenced in tp:taxon-treatment.--><fig id="F1" position="float" orientation="portrait"><label>Figures 1–8.</label><caption><p><italic><tp:taxon-name><tp:taxon-name-part taxon-name-part-type="genus">Eadmuna</tp:taxon-name-part></tp:taxon-name></italic> adults. <bold>1</bold> <italic><tp:taxon-name><tp:taxon-name-part taxon-name-part-type="genus">Eadmuna</tp:taxon-name-part> <tp:taxon-name-part taxon-name-part-type="species">esperans</tp:taxon-name-part></tp:taxon-name></italic> holotype male, Espírito Santo, Brazil (image inverted laterally) [USNM] <bold>2</bold> <italic><tp:taxon-name><tp:taxon-name-part taxon-name-part-type="genus">Eadmuna</tp:taxon-name-part> <tp:taxon-name-part taxon-name-part-type="species">esperans</tp:taxon-name-part></tp:taxon-name></italic> male, Jaraguá [do Sul], Santa Catarina, Brazil [CUIC] <bold>3</bold> <italic><tp:taxon-name><tp:taxon-name-part taxon-name-part-type="genus">Eadmuna</tp:taxon-name-part> <tp:taxon-name-part taxon-name-part-type="species">guianensis</tp:taxon-name-part></tp:taxon-name></italic> holotype male, Mana River, French Guiana [CMNH] <bold>4</bold> <italic><tp:taxon-name><tp:taxon-name-part taxon-name-part-type="genus">Eadmuna</tp:taxon-name-part> <tp:taxon-name-part taxon-name-part-type="species">guianensis</tp:taxon-name-part></tp:taxon-name></italic> paratype male, Mana River, French Guiana [CMNH] <bold>5</bold> <italic><tp:taxon-name><tp:taxon-name-part taxon-name-part-type="genus">Eadmuna</tp:taxon-name-part> <tp:taxon-name-part taxon-name-part-type="species">paloa</tp:taxon-name-part></tp:taxon-name></italic> holotype male, São Paulo, Brazil (image inverted laterally) [USNM] <bold>6</bold> <italic><tp:taxon-name><tp:taxon-name-part taxon-name-part-type="genus">Eadmuna</tp:taxon-name-part> <tp:taxon-name-part taxon-name-part-type="species">paloa</tp:taxon-name-part></tp:taxon-name></italic> male, Nova Bremen, Santa Catarina, Brazil (image inverted laterally) [CUIC] <bold>7</bold> <italic><tp:taxon-name><tp:taxon-name-part taxon-name-part-type="genus">Eadmuna</tp:taxon-name-part> <tp:taxon-name-part taxon-name-part-type="species">paloa</tp:taxon-name-part></tp:taxon-name></italic> female, Rio Vermelho, Santa Catarina, Brazil (image inverted laterally) [AMNH] <bold>8</bold> <italic><tp:taxon-name><tp:taxon-name-part taxon-name-part-type="genus">Eadmuna</tp:taxon-name-part> <tp:taxon-name-part taxon-name-part-type="species">pulverula</tp:taxon-name-part></tp:taxon-name></italic> holotype female, São Paulo, Brazil [USNM]. Scale bar = 1 cm.</p></caption><graphic xmlns:xlink="http://www.w3.org/1999/xlink" xlink:href="zookeys-494-051-g001.jpg" position="float" orientation="portrait" xlink:type="simple" id="oo_41463.jpg"/></fig><fig id="F2" position="float" orientation="portrait"><label>Figures 9–14.</label><caption><p><italic><tp:taxon-name><tp:taxon-name-part taxon-name-part-type="genus">Eadmuna</tp:taxon-name-part></tp:taxon-name></italic> male genitalia, valves with phallus and juxta removed, and separated phallus and juxta. <bold>9</bold> <italic><tp:taxon-name><tp:taxon-name-part taxon-name-part-type="genus">Eadmuna</tp:taxon-name-part> <tp:taxon-name-part taxon-name-part-type="species">guianensis</tp:taxon-name-part></tp:taxon-name></italic>, holotype, Mana River, French Guiana [St Laurent diss.: 9-14-14:3] <bold>10</bold> <italic><tp:taxon-name><tp:taxon-name-part taxon-name-part-type="genus">Eadmuna</tp:taxon-name-part> <tp:taxon-name-part taxon-name-part-type="species">esperans</tp:taxon-name-part></tp:taxon-name></italic>, Est. Biol. Boraceia, 850 m, near Salesopolis, São Paulo, Brazil [St Laurent diss.: 9-14-14:6] <bold>11</bold> <italic><tp:taxon-name><tp:taxon-name-part taxon-name-part-type="genus">Eadmuna</tp:taxon-name-part> <tp:taxon-name-part taxon-name-part-type="species">paloa</tp:taxon-name-part></tp:taxon-name></italic>, Nova Bremen, Santa Catarina, Brazil [St Laurent diss.: 9-14-14:8] <bold>12</bold> <italic><tp:taxon-name><tp:taxon-name-part taxon-name-part-type="genus">Eadmuna</tp:taxon-name-part> <tp:taxon-name-part taxon-name-part-type="species">guianensis</tp:taxon-name-part></tp:taxon-name></italic>, holotype, Mana River, French Guiana [St Laurent diss.: 9-14-14:3] <bold>13</bold> <italic><tp:taxon-name><tp:taxon-name-part taxon-name-part-type="genus">Eadmuna</tp:taxon-name-part> <tp:taxon-name-part taxon-name-part-type="species">esperans</tp:taxon-name-part></tp:taxon-name></italic>, Est. Biol. Boraceia, 850 m, near Salesopolis, São Paulo, Brazil [St Laurent diss.: 9-14-14:6] <bold>14</bold> <italic><tp:taxon-name><tp:taxon-name-part taxon-name-part-type="genus">Eadmuna</tp:taxon-name-part> <tp:taxon-name-part taxon-name-part-type="species">paloa</tp:taxon-name-part></tp:taxon-name></italic>, Nova Bremen, Santa Catarina, Brazil [St Laurent diss.: 9-14-14:8]. Scale bars = 1 mm.</p></caption><graphic xmlns:xlink="http://www.w3.org/1999/xlink" xlink:href="zookeys-494-051-g002.jpg" position="float" orientation="portrait" xlink:type="simple" id="oo_41464.jpg"/></fig><fig id="F3" position="float" orientation="portrait"><label>Figures 15–17.</label><caption><p><italic><tp:taxon-name><tp:taxon-name-part taxon-name-part-type="genus">Eadmuna</tp:taxon-name-part></tp:taxon-name></italic> female genitalia. <bold>15</bold> <italic><tp:taxon-name><tp:taxon-name-part taxon-name-part-type="genus">Eadmuna</tp:taxon-name-part> <tp:taxon-name-part taxon-name-part-type="species">paloa</tp:taxon-name-part></tp:taxon-name></italic>, ventral, Rio Vermelho, Santa Catarina, Brazil [St Laurent diss.: 10-11-14:3] <bold>16</bold> <italic><tp:taxon-name><tp:taxon-name-part taxon-name-part-type="genus">Eadmuna</tp:taxon-name-part> <tp:taxon-name-part taxon-name-part-type="species">paloa</tp:taxon-name-part></tp:taxon-name></italic>, lateral, Rio Vermelho, Santa Catarina, Brazil [St Laurent diss.: 11-1-14:8] <bold>17</bold> Damaged <italic><tp:taxon-name><tp:taxon-name-part taxon-name-part-type="genus">Eadmuna</tp:taxon-name-part> <tp:taxon-name-part taxon-name-part-type="species">pulverula</tp:taxon-name-part></tp:taxon-name></italic>, holotype, ventral, São Paulo, Brazil [St Laurent diss.: 11-1-14:8]. Scale bars = 1 mm.</p></caption><graphic xmlns:xlink="http://www.w3.org/1999/xlink" xlink:href="zookeys-494-051-g003.jpg" position="float" orientation="portrait" xlink:type="simple" id="oo_41465.jpg"/></fig><fig id="F4" position="float" orientation="portrait"><label>Figure 18.</label><caption><p>Distribution of <italic><tp:taxon-name><tp:taxon-name-part taxon-name-part-type="genus">Eadmuna</tp:taxon-name-part></tp:taxon-name></italic>. <italic><tp:taxon-name><tp:taxon-name-part taxon-name-part-type="genus">Eadmuna</tp:taxon-name-part> <tp:taxon-name-part taxon-name-part-type="species">esperans</tp:taxon-name-part></tp:taxon-name></italic>  (red circles), <italic><tp:taxon-name><tp:taxon-name-part taxon-name-part-type="genus">Eadmuna</tp:taxon-name-part> <tp:taxon-name-part taxon-name-part-type="species">guianensis</tp:taxon-name-part></tp:taxon-name></italic> (purple circles), <italic><tp:taxon-name><tp:taxon-name-part taxon-name-part-type="genus">Eadmuna</tp:taxon-name-part> <tp:taxon-name-part taxon-name-part-type="species">paloa</tp:taxon-name-part></tp:taxon-name></italic> (blue circles), <italic><tp:taxon-name><tp:taxon-name-part taxon-name-part-type="genus">Eadmuna</tp:taxon-name-part> <tp:taxon-name-part taxon-name-part-type="species">pulverula</tp:taxon-name-part></tp:taxon-name></italic> (green star). Notes: red/blue circle represents the locality where both <italic><tp:taxon-name><tp:taxon-name-part taxon-name-part-type="genus">Eadmuna</tp:taxon-name-part> <tp:taxon-name-part taxon-name-part-type="species">esperans</tp:taxon-name-part></tp:taxon-name></italic> and <italic><tp:taxon-name><tp:taxon-name-part taxon-name-part-type="genus">Eadmuna</tp:taxon-name-part> <tp:taxon-name-part taxon-name-part-type="species">paloa</tp:taxon-name-part></tp:taxon-name></italic> have been collected, <italic><tp:taxon-name><tp:taxon-name-part taxon-name-part-type="genus">Eadmuna</tp:taxon-name-part> <tp:taxon-name-part taxon-name-part-type="species">pulverula</tp:taxon-name-part></tp:taxon-name></italic> is represented by a star placed near the center of the Brazilian state of São Paulo because the type locality is “São Paulo,” without further information regarding specific locality.</p></caption><graphic xmlns:xlink="http://www.w3.org/1999/xlink" xlink:href="zookeys-494-051-g004.jpg" position="float" orientation="portrait" xlink:type="simple" id="oo_41466.jpg"/></fig></tp:treatment-sec><ref-list><ref id="B2"><mixed-citation xmlns:xlink="http://www.w3.org/1999/xlink" xlink:type="simple"><person-group><name name-style="western"><surname>Becker</surname><given-names>VO</given-names></name></person-group> (<year>1996</year>) <chapter-title><tp:taxon-name><tp:taxon-name-part taxon-name-part-type="family">Mimallonidae</tp:taxon-name-part></tp:taxon-name>.</chapter-title> In: <person-group><name name-style="western"><surname>Heppner</surname><given-names>JB</given-names></name><etal> et al.</etal></person-group> (<role>Eds</role>) <source>Atlas of Neotropical <tp:taxon-name><tp:taxon-name-part taxon-name-part-type="order">Lepidoptera</tp:taxon-name-part></tp:taxon-name>, Checklist. Part 4B. <tp:taxon-name><tp:taxon-name-part taxon-name-part-type="superfamily">Drepanoidea</tp:taxon-name-part></tp:taxon-name>, <tp:taxon-name><tp:taxon-name-part taxon-name-part-type="superfamily">Bombycoidea</tp:taxon-name-part></tp:taxon-name>, <tp:taxon-name><tp:taxon-name-part taxon-name-part-type="superfamily">Sphingoidea</tp:taxon-name-part></tp:taxon-name>.</source><publisher-name>Association for Tropical Lepidoptera &amp; Scientific Publishers</publisher-name>, <publisher-loc>Gainesville, Florida</publisher-loc>, <fpage>17</fpage>–<lpage>19</lpage>.</mixed-citation></ref><ref id="B5"><mixed-citation xmlns:xlink="http://www.w3.org/1999/xlink" xlink:type="simple"><institution xlink:type="simple">IBGE</institution> (<year>2004</year>) <source>Mapa de Biomas e de Vegetação, Instituto Brasileiro de Geografia e Estatística</source>. <ext-link ext-link-type="uri" xlink:href="http://www.ibge.gov.br/home/presidencia/noticias/21052004biomashtml.shtm" xlink:type="simple">http://www.ibge.gov.br/home/presidencia/noticias/21052004biomashtml.shtm</ext-link> [<date-in-citation content-type="access-date">10/30/2014</date-in-citation>]</mixed-citation></ref></ref-list></tp:taxon-treatment>
