# Supplementary material for: Revision of the genus Eadmuna Schaus, 1928 (Lepidoptera, Mimallonidae) with a description of a new species from French Guiana
Source: Zookeys. 2015 Apr 6;(494):51–68. doi: 10.3897/zookeys.494.9208 (PMC4400377; doi:10.3897/zookeys.494.9208)
Supplement: XML Treatment for Eadmuna pulverula [file zookeys.494.9208-treatment5.xml]

<!DOCTYPE tp:taxon-treatment
  PUBLIC "-//TaxonX//DTD Taxonomic Treatment Publishing DTD v0 20100105//EN" "tax-treatment-NSO.dtd">
<tp:taxon-treatment xmlns:tp="http://www.plazi.org/taxpub"><tp:treatment-meta><kwd-group><label>Taxon classification</label><kwd><named-content content-type="kingdom">Animalia</named-content></kwd><kwd><named-content content-type="order">Lepidoptera</named-content></kwd><kwd><named-content content-type="family">Mimallonidae</named-content></kwd></kwd-group><mixed-citation publication-type="journal"><person-group><name><surname>St. Laurent</surname><given-names>Ryan A.</given-names></name><name><surname>Dombroskie</surname><given-names>Jason J.</given-names></name></person-group><article-title>Revision of the genus <italic><tp:taxon-name><tp:taxon-name-part taxon-name-part-type="genus">Eadmuna</tp:taxon-name-part></tp:taxon-name></italic> Schaus, 1928 (<tp:taxon-name><tp:taxon-name-part taxon-name-part-type="order">Lepidoptera</tp:taxon-name-part></tp:taxon-name>, <tp:taxon-name><tp:taxon-name-part taxon-name-part-type="family">Mimallonidae</tp:taxon-name-part></tp:taxon-name>) with a description of a new species from French Guiana</article-title><source>Zookeys</source><day>6</day><month>4</month><year>2015</year><volume>2015</volume><issue>494</issue><fpage>51</fpage><lpage>68</lpage><pub-id pub-id-type="doi">10.3897/zookeys.494.9208</pub-id></mixed-citation></tp:treatment-meta><tp:nomenclature><tp:taxon-name>
                        <tp:taxon-name-part taxon-name-part-type="genus">Eadmuna</tp:taxon-name-part>
                        <tp:taxon-name-part taxon-name-part-type="species">pulverula</tp:taxon-name-part>
                    </tp:taxon-name><tp:taxon-authority>(Schaus, 1896)</tp:taxon-authority><tp:taxon-status xmlns:xlink="http://www.w3.org/1999/xlink" xlink:type="simple">comb. n.</tp:taxon-status><xref ref-type="fig" rid="F1">Figs 8</xref><xref ref-type="fig" rid="F3">, 17</xref><xref ref-type="fig" rid="F4">, 18</xref><!--PageBreak--><!--PageBreak--><!--PageBreak--><tp:nomenclature-citation-list><tp:nomenclature-citation><tp:taxon-name><tp:taxon-name-part taxon-name-part-type="genus">Perophora</tp:taxon-name-part> <tp:taxon-name-part taxon-name-part-type="species">pulverula</tp:taxon-name-part></tp:taxon-name><comment> Schaus, 1896</comment></tp:nomenclature-citation><tp:nomenclature-citation><tp:taxon-name><tp:taxon-name-part taxon-name-part-type="genus">Cicinnus</tp:taxon-name-part> <tp:taxon-name-part taxon-name-part-type="species">pulverula</tp:taxon-name-part></tp:taxon-name><comment>; <xref ref-type="bibr" rid="B14">Schaus 1928</xref></comment></tp:nomenclature-citation><tp:nomenclature-citation><tp:taxon-name><tp:taxon-name-part taxon-name-part-type="genus">Cicinnus</tp:taxon-name-part> <tp:taxon-name-part taxon-name-part-type="species">pulverula</tp:taxon-name-part></tp:taxon-name><comment>; <xref ref-type="bibr" rid="B2">Becker 1996</xref></comment></tp:nomenclature-citation></tp:nomenclature-citation-list></tp:nomenclature><tp:treatment-sec sec-type="Type material"><title>Type material.</title><p><bold>Holotype:</bold> BRAZIL, São Paulo, Wm. Schaus collection, USNM holotype No.:12563- St Laurent diss: 11-1-14:8 [examined] [♀, USNM]. <bold>Paratypes:</bold> none. Type locality: BRAZIL, São Paulo.</p><!--PageBreak--></tp:treatment-sec><tp:treatment-sec sec-type="Diagnosis"><title>Diagnosis.</title><p>Similar to female of <italic><tp:taxon-name><tp:taxon-name-part taxon-name-part-type="genus">Eadmuna</tp:taxon-name-part> <tp:taxon-name-part taxon-name-part-type="species">paloa</tp:taxon-name-part></tp:taxon-name></italic> but the forewing apex is more falcate, the forewing discal hyaline patch slightly smaller, and with a distinct, thin dark line along the venter of the abdomen from the thorax to the distal end.</p><p>The papillae anales in <italic><tp:taxon-name><tp:taxon-name-part taxon-name-part-type="genus">Eadmuna</tp:taxon-name-part> <tp:taxon-name-part taxon-name-part-type="species">pulverula</tp:taxon-name-part></tp:taxon-name></italic> are much broader and stockier than in <italic><tp:taxon-name><tp:taxon-name-part taxon-name-part-type="genus">Eadmuna</tp:taxon-name-part> <tp:taxon-name-part taxon-name-part-type="species">paloa</tp:taxon-name-part></tp:taxon-name></italic>, the apophyses anteriores and posteriores are approximately the same length in <italic><tp:taxon-name><tp:taxon-name-part taxon-name-part-type="genus">Eadmuna</tp:taxon-name-part> <tp:taxon-name-part taxon-name-part-type="species">pulverula</tp:taxon-name-part></tp:taxon-name></italic> whereas the apophyses posteriores are shorter than the apophyses anteriores in <italic><tp:taxon-name><tp:taxon-name-part taxon-name-part-type="genus">Eadmuna</tp:taxon-name-part> <tp:taxon-name-part taxon-name-part-type="species">paloa</tp:taxon-name-part></tp:taxon-name></italic>. Sclerotized, ribbon-like plates are located on the venter of the eighth abdominal segments in both species, but those of <italic><tp:taxon-name><tp:taxon-name-part taxon-name-part-type="genus">Eadmuna</tp:taxon-name-part> <tp:taxon-name-part taxon-name-part-type="species">pulverula</tp:taxon-name-part></tp:taxon-name></italic> are wider and angled inward toward each other medially, but are more parallel in <italic><tp:taxon-name><tp:taxon-name-part taxon-name-part-type="genus">Eadmuna</tp:taxon-name-part> <tp:taxon-name-part taxon-name-part-type="species">paloa</tp:taxon-name-part></tp:taxon-name></italic>. Finally, the corpus bursae of <italic><tp:taxon-name><tp:taxon-name-part taxon-name-part-type="genus">Eadmuna</tp:taxon-name-part> <tp:taxon-name-part taxon-name-part-type="species">pulverula</tp:taxon-name-part></tp:taxon-name></italic> lacks any sclerotized structure, but in <italic><tp:taxon-name><tp:taxon-name-part taxon-name-part-type="genus">Eadmuna</tp:taxon-name-part> <tp:taxon-name-part taxon-name-part-type="species">paloa</tp:taxon-name-part></tp:taxon-name></italic>, this is the most distinctive trait of the genitalia.</p></tp:treatment-sec><tp:treatment-sec sec-type="Description"><title>Description.</title><p><bold>Female.</bold> <italic>Head</italic>: Antennae bipectinate. <italic>Thorax</italic>: As for female of <italic><tp:taxon-name><tp:taxon-name-part taxon-name-part-type="genus">Eadmuna</tp:taxon-name-part> <tp:taxon-name-part taxon-name-part-type="species">paloa</tp:taxon-name-part></tp:taxon-name></italic>. <italic>Legs</italic>: As for female of <italic><tp:taxon-name><tp:taxon-name-part taxon-name-part-type="genus">Eadmuna</tp:taxon-name-part> <tp:taxon-name-part taxon-name-part-type="species">paloa</tp:taxon-name-part></tp:taxon-name></italic>, but small scales nearly completely cover tibial spurs. <italic>Forewing dorsum</italic>: Forewing length: 24 mm, n=1. As for female of <italic><tp:taxon-name><tp:taxon-name-part taxon-name-part-type="genus">Eadmuna</tp:taxon-name-part> <tp:taxon-name-part taxon-name-part-type="species">paloa</tp:taxon-name-part></tp:taxon-name></italic> but with slightly more pronounced apex and overall darker coloration and heavier speckling due to higher number of petiolate scales. Hyaline discal mark smaller. Postmedial line present, darker, thicker, brown, dentate, narrowly interrupted by veins, dark wedge where postmedial line meets costa. Antemedial lines present, bilobed, B-shaped, but straighter. <italic>Forewing venter</italic>: As for dorsum, postmedial line more contrasting. <italic>Hindwing dorsum</italic>: Coloration as for forewing though lighter overall, anal angle accentuated. Postmedial line dentate, dark, well pronounced, narrowly interrupted by veins, slightly lighter than that of forewing. No hyaline patches present. <italic>Hindwing venter</italic>: As for dorsum, but lighter, especially in antemedial area. <italic>Wing venation</italic>: As for genus. <italic>Abdomen</italic>: Very robust, color similar to that of thorax, though yellowing somewhat in holotype, likely due to age of specimen. Longitudinal dark line along middle of abdominal venter formed by darkbrown, thin, petiolate scales. <italic>Genitalia</italic>: n=1. Papillae anales stocky, somewhat triangular, covered in fine setae, apophyses posteriors and anteriores of similar length, though apophyses posteriors slightly thicker, only one of each apophysis present in holotype specimen due to damage. Ductus bursae short, corpus bursae small, baglike, without signum or cornuti. Remnants of appendix bursae visible. Wide, elongated, sclerotized plates present of venter of eighth segment, curving inward toward each other, roughly midway along their length. <bold>Male.</bold> Unknown.</p></tp:treatment-sec><tp:treatment-sec sec-type="Distribution"><title>Distribution.</title><p>Known only from the type specimen, collected in São Paulo; no further locality information is available. Distribution is represented in Fig. <xref ref-type="fig" rid="F4">18</xref> by a green placeholder star near the center of the state of São Paulo; however, it may be inferred from the distributions of <italic><tp:taxon-name><tp:taxon-name-part taxon-name-part-type="genus">Eadmuna</tp:taxon-name-part> <tp:taxon-name-part taxon-name-part-type="species">esperans</tp:taxon-name-part></tp:taxon-name></italic> and <italic><tp:taxon-name><tp:taxon-name-part taxon-name-part-type="genus">Eadmuna</tp:taxon-name-part> <tp:taxon-name-part taxon-name-part-type="species">paloa</tp:taxon-name-part></tp:taxon-name></italic> that <italic><tp:taxon-name><tp:taxon-name-part taxon-name-part-type="genus">Eadmuna</tp:taxon-name-part> <tp:taxon-name-part taxon-name-part-type="species">pulverula</tp:taxon-name-part></tp:taxon-name></italic> likely ranges farther to the east in the state of São Paulo nearer to the coastal Atlantic Forest.</p></tp:treatment-sec><tp:treatment-sec sec-type="Remarks"><title>Remarks.</title><p>The holotype of <italic><tp:taxon-name><tp:taxon-name-part taxon-name-part-type="genus">Perophora</tp:taxon-name-part> <tp:taxon-name-part taxon-name-part-type="species">pulverula</tp:taxon-name-part></tp:taxon-name></italic> was determined to be a female of an <italic><tp:taxon-name><tp:taxon-name-part taxon-name-part-type="genus">Eadmuna</tp:taxon-name-part></tp:taxon-name></italic> species due to its close similarity to female <italic><tp:taxon-name><tp:taxon-name-part taxon-name-part-type="genus">Eadmuna</tp:taxon-name-part> <tp:taxon-name-part taxon-name-part-type="species">paloa</tp:taxon-name-part></tp:taxon-name></italic> from Santa Catarina, Brazil. Despite the fact that female <italic><tp:taxon-name><tp:taxon-name-part taxon-name-part-type="genus">Eadmuna</tp:taxon-name-part></tp:taxon-name></italic> had not been recognized prior to this work, it can be reasonably determined that the females from Santa Catarina are in fact <italic><tp:taxon-name><tp:taxon-name-part taxon-name-part-type="genus">Eadmuna</tp:taxon-name-part> <tp:taxon-name-part taxon-name-part-type="species">paloa</tp:taxon-name-part></tp:taxon-name></italic> (see remarks of <italic><tp:taxon-name><tp:taxon-name-part taxon-name-part-type="genus">Eadmuna</tp:taxon-name-part> <tp:taxon-name-part taxon-name-part-type="species">paloa</tp:taxon-name-part></tp:taxon-name></italic>) whereas the female of <italic><tp:taxon-name><tp:taxon-name-part taxon-name-part-type="genus">Eadmuna</tp:taxon-name-part> <tp:taxon-name-part taxon-name-part-type="species">pulverula</tp:taxon-name-part></tp:taxon-name></italic> most likely represent a distinct species based on differences in genitalia.</p><!--PageBreak--><p>Unfortunately, the genitalia of the holotype of <italic><tp:taxon-name><tp:taxon-name-part taxon-name-part-type="genus">Eadmuna</tp:taxon-name-part> <tp:taxon-name-part taxon-name-part-type="species">pulverula</tp:taxon-name-part></tp:taxon-name></italic> are not intact (see Fig. <xref ref-type="fig" rid="F3">17</xref>) and thus are not entirely available for study. However, the genitalia characters that are present are very distinct from either of the Santa Catarina <italic><tp:taxon-name><tp:taxon-name-part taxon-name-part-type="genus">Eadmuna</tp:taxon-name-part> <tp:taxon-name-part taxon-name-part-type="species">paloa</tp:taxon-name-part></tp:taxon-name></italic> females, which were both similar to each other. The size differences between the two taxa are among the most striking. Although the overall size of the females of <italic><tp:taxon-name><tp:taxon-name-part taxon-name-part-type="genus">Eadmuna</tp:taxon-name-part> <tp:taxon-name-part taxon-name-part-type="species">paloa</tp:taxon-name-part></tp:taxon-name></italic> and <italic><tp:taxon-name><tp:taxon-name-part taxon-name-part-type="genus">Eadmuna</tp:taxon-name-part> <tp:taxon-name-part taxon-name-part-type="species">pulverula</tp:taxon-name-part></tp:taxon-name></italic> are very similar, the genitalia of <italic><tp:taxon-name><tp:taxon-name-part taxon-name-part-type="genus">Eadmuna</tp:taxon-name-part> <tp:taxon-name-part taxon-name-part-type="species">pulverula</tp:taxon-name-part></tp:taxon-name></italic> are nearly twice as large as those of <italic><tp:taxon-name><tp:taxon-name-part taxon-name-part-type="genus">Eadmuna</tp:taxon-name-part> <tp:taxon-name-part taxon-name-part-type="species">paloa</tp:taxon-name-part></tp:taxon-name></italic> in all respects.</p><p>It is possible that <italic><tp:taxon-name><tp:taxon-name-part taxon-name-part-type="genus">Eadmuna</tp:taxon-name-part> <tp:taxon-name-part taxon-name-part-type="species">pulverula</tp:taxon-name-part></tp:taxon-name></italic> is the unidentified female of <italic><tp:taxon-name><tp:taxon-name-part taxon-name-part-type="genus">Eadmuna</tp:taxon-name-part> <tp:taxon-name-part taxon-name-part-type="species">esperans</tp:taxon-name-part></tp:taxon-name></italic> due to process of elimination in that the only <italic><tp:taxon-name><tp:taxon-name-part taxon-name-part-type="genus">Eadmuna</tp:taxon-name-part></tp:taxon-name></italic> known to occur in southern and southeastern Brazil are <italic><tp:taxon-name><tp:taxon-name-part taxon-name-part-type="genus">Eadmuna</tp:taxon-name-part> <tp:taxon-name-part taxon-name-part-type="species">paloa</tp:taxon-name-part></tp:taxon-name></italic> and <italic><tp:taxon-name><tp:taxon-name-part taxon-name-part-type="genus">Eadmuna</tp:taxon-name-part> <tp:taxon-name-part taxon-name-part-type="species">esperans</tp:taxon-name-part></tp:taxon-name></italic> and the female of <italic><tp:taxon-name><tp:taxon-name-part taxon-name-part-type="genus">Eadmuna</tp:taxon-name-part> <tp:taxon-name-part taxon-name-part-type="species">paloa</tp:taxon-name-part></tp:taxon-name></italic> has been identified. However, there is not enough evidence to support <italic><tp:taxon-name><tp:taxon-name-part taxon-name-part-type="genus">Eadmuna</tp:taxon-name-part> <tp:taxon-name-part taxon-name-part-type="species">pulverula</tp:taxon-name-part></tp:taxon-name></italic> and <italic><tp:taxon-name><tp:taxon-name-part taxon-name-part-type="genus">Eadmuna</tp:taxon-name-part> <tp:taxon-name-part taxon-name-part-type="species">esperans</tp:taxon-name-part></tp:taxon-name></italic> as being conspecific. A major problem with considering <italic><tp:taxon-name><tp:taxon-name-part taxon-name-part-type="genus">Eadmuna</tp:taxon-name-part> <tp:taxon-name-part taxon-name-part-type="species">pulverula</tp:taxon-name-part></tp:taxon-name></italic> to be the female of <italic><tp:taxon-name><tp:taxon-name-part taxon-name-part-type="genus">Eadmuna</tp:taxon-name-part> <tp:taxon-name-part taxon-name-part-type="species">esperans</tp:taxon-name-part></tp:taxon-name></italic> is the wing color. Females of <italic><tp:taxon-name><tp:taxon-name-part taxon-name-part-type="genus">Eadmuna</tp:taxon-name-part> <tp:taxon-name-part taxon-name-part-type="species">paloa</tp:taxon-name-part></tp:taxon-name></italic> are so similar to conspecific males that one would expect the female of <italic><tp:taxon-name><tp:taxon-name-part taxon-name-part-type="genus">Eadmuna</tp:taxon-name-part> <tp:taxon-name-part taxon-name-part-type="species">esperans</tp:taxon-name-part></tp:taxon-name></italic> also to be very similar to conspecific males, and not exhibit the extreme dimorphism that would be present if <italic><tp:taxon-name><tp:taxon-name-part taxon-name-part-type="genus">Eadmuna</tp:taxon-name-part> <tp:taxon-name-part taxon-name-part-type="species">pulverula</tp:taxon-name-part></tp:taxon-name></italic> was considered conspecific with <italic><tp:taxon-name><tp:taxon-name-part taxon-name-part-type="genus">Eadmuna</tp:taxon-name-part> <tp:taxon-name-part taxon-name-part-type="species">esperans</tp:taxon-name-part></tp:taxon-name></italic>. Extreme sexual dimorphism in wing color and pattern is not common in <tp:taxon-name><tp:taxon-name-part taxon-name-part-type="family">Mimallonidae</tp:taxon-name-part></tp:taxon-name>, aside from the fact that females are usually larger than males, with much broader wings (R. A. St Laurent pers. obs.). In actuality, <italic><tp:taxon-name><tp:taxon-name-part taxon-name-part-type="genus">Eadmuna</tp:taxon-name-part> <tp:taxon-name-part taxon-name-part-type="species">pulverula</tp:taxon-name-part></tp:taxon-name></italic> is very similar to female <italic><tp:taxon-name><tp:taxon-name-part taxon-name-part-type="genus">Eadmuna</tp:taxon-name-part> <tp:taxon-name-part taxon-name-part-type="species">paloa</tp:taxon-name-part></tp:taxon-name></italic>, with major differences only in the genitalia.</p><p>The genitalia of <italic><tp:taxon-name><tp:taxon-name-part taxon-name-part-type="genus">Eadmuna</tp:taxon-name-part> <tp:taxon-name-part taxon-name-part-type="species">pulverula</tp:taxon-name-part></tp:taxon-name></italic> are so distinct from the females of <italic><tp:taxon-name><tp:taxon-name-part taxon-name-part-type="genus">Eadmuna</tp:taxon-name-part> <tp:taxon-name-part taxon-name-part-type="species">paloa</tp:taxon-name-part></tp:taxon-name></italic> that it becomes impossible to consider them the same entity which, based on wing morphology alone, would have been the most logical conclusion pending further evidence. The most conservative approach in dealing with the name <italic><tp:taxon-name><tp:taxon-name-part taxon-name-part-type="genus">Eadmuna</tp:taxon-name-part> <tp:taxon-name-part taxon-name-part-type="species">pulverula</tp:taxon-name-part></tp:taxon-name></italic> is to transfer it to <italic><tp:taxon-name><tp:taxon-name-part taxon-name-part-type="genus">Eadmuna</tp:taxon-name-part></tp:taxon-name></italic> from <italic><tp:taxon-name><tp:taxon-name-part taxon-name-part-type="genus">Cicinnus</tp:taxon-name-part></tp:taxon-name></italic> due to the female holotype bearing a striking similarity to female <italic><tp:taxon-name><tp:taxon-name-part taxon-name-part-type="genus">Eadmuna</tp:taxon-name-part> <tp:taxon-name-part taxon-name-part-type="species">paloa</tp:taxon-name-part></tp:taxon-name></italic>, but to maintain it as a valid species rather than trying to associate it with cryptic males currently considered <italic><tp:taxon-name><tp:taxon-name-part taxon-name-part-type="genus">Eadmuna</tp:taxon-name-part> <tp:taxon-name-part taxon-name-part-type="species">paloa</tp:taxon-name-part></tp:taxon-name></italic> or attributing it to <italic><tp:taxon-name><tp:taxon-name-part taxon-name-part-type="genus">Eadmuna</tp:taxon-name-part> <tp:taxon-name-part taxon-name-part-type="species">esperans</tp:taxon-name-part></tp:taxon-name></italic> by mere process of elimination. Until female <italic><tp:taxon-name><tp:taxon-name-part taxon-name-part-type="genus">Eadmuna</tp:taxon-name-part> <tp:taxon-name-part taxon-name-part-type="species">esperans</tp:taxon-name-part></tp:taxon-name></italic> are accurately associated with the easily recognizable males, the current placement of <italic><tp:taxon-name><tp:taxon-name-part taxon-name-part-type="genus">Eadmuna</tp:taxon-name-part> <tp:taxon-name-part taxon-name-part-type="species">pulverula</tp:taxon-name-part></tp:taxon-name></italic> remains somewhat inconclusive.</p></tp:treatment-sec><tp:treatment-sec><!--Section generated to contain objects referenced in tp:taxon-treatment.--><fig id="F1" position="float" orientation="portrait"><label>Figures 1–8.</label><caption><p><italic><tp:taxon-name><tp:taxon-name-part taxon-name-part-type="genus">Eadmuna</tp:taxon-name-part></tp:taxon-name></italic> adults. <bold>1</bold> <italic><tp:taxon-name><tp:taxon-name-part taxon-name-part-type="genus">Eadmuna</tp:taxon-name-part> <tp:taxon-name-part taxon-name-part-type="species">esperans</tp:taxon-name-part></tp:taxon-name></italic> holotype male, Espírito Santo, Brazil (image inverted laterally) [USNM] <bold>2</bold> <italic><tp:taxon-name><tp:taxon-name-part taxon-name-part-type="genus">Eadmuna</tp:taxon-name-part> <tp:taxon-name-part taxon-name-part-type="species">esperans</tp:taxon-name-part></tp:taxon-name></italic> male, Jaraguá [do Sul], Santa Catarina, Brazil [CUIC] <bold>3</bold> <italic><tp:taxon-name><tp:taxon-name-part taxon-name-part-type="genus">Eadmuna</tp:taxon-name-part> <tp:taxon-name-part taxon-name-part-type="species">guianensis</tp:taxon-name-part></tp:taxon-name></italic> holotype male, Mana River, French Guiana [CMNH] <bold>4</bold> <italic><tp:taxon-name><tp:taxon-name-part taxon-name-part-type="genus">Eadmuna</tp:taxon-name-part> <tp:taxon-name-part taxon-name-part-type="species">guianensis</tp:taxon-name-part></tp:taxon-name></italic> paratype male, Mana River, French Guiana [CMNH] <bold>5</bold> <italic><tp:taxon-name><tp:taxon-name-part taxon-name-part-type="genus">Eadmuna</tp:taxon-name-part> <tp:taxon-name-part taxon-name-part-type="species">paloa</tp:taxon-name-part></tp:taxon-name></italic> holotype male, São Paulo, Brazil (image inverted laterally) [USNM] <bold>6</bold> <italic><tp:taxon-name><tp:taxon-name-part taxon-name-part-type="genus">Eadmuna</tp:taxon-name-part> <tp:taxon-name-part taxon-name-part-type="species">paloa</tp:taxon-name-part></tp:taxon-name></italic> male, Nova Bremen, Santa Catarina, Brazil (image inverted laterally) [CUIC] <bold>7</bold> <italic><tp:taxon-name><tp:taxon-name-part taxon-name-part-type="genus">Eadmuna</tp:taxon-name-part> <tp:taxon-name-part taxon-name-part-type="species">paloa</tp:taxon-name-part></tp:taxon-name></italic> female, Rio Vermelho, Santa Catarina, Brazil (image inverted laterally) [AMNH] <bold>8</bold> <italic><tp:taxon-name><tp:taxon-name-part taxon-name-part-type="genus">Eadmuna</tp:taxon-name-part> <tp:taxon-name-part taxon-name-part-type="species">pulverula</tp:taxon-name-part></tp:taxon-name></italic> holotype female, São Paulo, Brazil [USNM]. Scale bar = 1 cm.</p></caption><graphic xmlns:xlink="http://www.w3.org/1999/xlink" xlink:href="zookeys-494-051-g001.jpg" position="float" orientation="portrait" xlink:type="simple" id="oo_41463.jpg"/></fig><fig id="F3" position="float" orientation="portrait"><label>Figures 15–17.</label><caption><p><italic><tp:taxon-name><tp:taxon-name-part taxon-name-part-type="genus">Eadmuna</tp:taxon-name-part></tp:taxon-name></italic> female genitalia. <bold>15</bold> <italic><tp:taxon-name><tp:taxon-name-part taxon-name-part-type="genus">Eadmuna</tp:taxon-name-part> <tp:taxon-name-part taxon-name-part-type="species">paloa</tp:taxon-name-part></tp:taxon-name></italic>, ventral, Rio Vermelho, Santa Catarina, Brazil [St Laurent diss.: 10-11-14:3] <bold>16</bold> <italic><tp:taxon-name><tp:taxon-name-part taxon-name-part-type="genus">Eadmuna</tp:taxon-name-part> <tp:taxon-name-part taxon-name-part-type="species">paloa</tp:taxon-name-part></tp:taxon-name></italic>, lateral, Rio Vermelho, Santa Catarina, Brazil [St Laurent diss.: 11-1-14:8] <bold>17</bold> Damaged <italic><tp:taxon-name><tp:taxon-name-part taxon-name-part-type="genus">Eadmuna</tp:taxon-name-part> <tp:taxon-name-part taxon-name-part-type="species">pulverula</tp:taxon-name-part></tp:taxon-name></italic>, holotype, ventral, São Paulo, Brazil [St Laurent diss.: 11-1-14:8]. Scale bars = 1 mm.</p></caption><graphic xmlns:xlink="http://www.w3.org/1999/xlink" xlink:href="zookeys-494-051-g003.jpg" position="float" orientation="portrait" xlink:type="simple" id="oo_41465.jpg"/></fig><fig id="F4" position="float" orientation="portrait"><label>Figure 18.</label><caption><p>Distribution of <italic><tp:taxon-name><tp:taxon-name-part taxon-name-part-type="genus">Eadmuna</tp:taxon-name-part></tp:taxon-name></italic>. <italic><tp:taxon-name><tp:taxon-name-part taxon-name-part-type="genus">Eadmuna</tp:taxon-name-part> <tp:taxon-name-part taxon-name-part-type="species">esperans</tp:taxon-name-part></tp:taxon-name></italic>  (red circles), <italic><tp:taxon-name><tp:taxon-name-part taxon-name-part-type="genus">Eadmuna</tp:taxon-name-part> <tp:taxon-name-part taxon-name-part-type="species">guianensis</tp:taxon-name-part></tp:taxon-name></italic> (purple circles), <italic><tp:taxon-name><tp:taxon-name-part taxon-name-part-type="genus">Eadmuna</tp:taxon-name-part> <tp:taxon-name-part taxon-name-part-type="species">paloa</tp:taxon-name-part></tp:taxon-name></italic> (blue circles), <italic><tp:taxon-name><tp:taxon-name-part taxon-name-part-type="genus">Eadmuna</tp:taxon-name-part> <tp:taxon-name-part taxon-name-part-type="species">pulverula</tp:taxon-name-part></tp:taxon-name></italic> (green star). Notes: red/blue circle represents the locality where both <italic><tp:taxon-name><tp:taxon-name-part taxon-name-part-type="genus">Eadmuna</tp:taxon-name-part> <tp:taxon-name-part taxon-name-part-type="species">esperans</tp:taxon-name-part></tp:taxon-name></italic> and <italic><tp:taxon-name><tp:taxon-name-part taxon-name-part-type="genus">Eadmuna</tp:taxon-name-part> <tp:taxon-name-part taxon-name-part-type="species">paloa</tp:taxon-name-part></tp:taxon-name></italic> have been collected, <italic><tp:taxon-name><tp:taxon-name-part taxon-name-part-type="genus">Eadmuna</tp:taxon-name-part> <tp:taxon-name-part taxon-name-part-type="species">pulverula</tp:taxon-name-part></tp:taxon-name></italic> is represented by a star placed near the center of the Brazilian state of São Paulo because the type locality is “São Paulo,” without further information regarding specific locality.</p></caption><graphic xmlns:xlink="http://www.w3.org/1999/xlink" xlink:href="zookeys-494-051-g004.jpg" position="float" orientation="portrait" xlink:type="simple" id="oo_41466.jpg"/></fig></tp:treatment-sec><ref-list><ref id="B14"><mixed-citation xmlns:xlink="http://www.w3.org/1999/xlink" xlink:type="simple"><person-group><name name-style="western"><surname>Schaus</surname><given-names>W</given-names></name></person-group> (<year>1928</year>) <article-title>Familie <tp:taxon-name><tp:taxon-name-part taxon-name-part-type="family">Mimallonidae</tp:taxon-name-part></tp:taxon-name>.</article-title> In: <person-group><name name-style="western"><surname>Seitz</surname><given-names>A</given-names></name></person-group> (<role>Ed.</role>) <source>Die Gross-Schmetterlinge der Erde. 6. Die amerikanischen Spinner und Schwärmer</source>. <publisher-name>A. Kernen</publisher-name>, <publisher-loc>Stuttgart</publisher-loc>, <fpage>635</fpage>–<lpage>672</lpage>.</mixed-citation></ref><ref id="B2"><mixed-citation xmlns:xlink="http://www.w3.org/1999/xlink" xlink:type="simple"><person-group><name name-style="western"><surname>Becker</surname><given-names>VO</given-names></name></person-group> (<year>1996</year>) <chapter-title><tp:taxon-name><tp:taxon-name-part taxon-name-part-type="family">Mimallonidae</tp:taxon-name-part></tp:taxon-name>.</chapter-title> In: <person-group><name name-style="western"><surname>Heppner</surname><given-names>JB</given-names></name><etal> et al.</etal></person-group> (<role>Eds</role>) <source>Atlas of Neotropical <tp:taxon-name><tp:taxon-name-part taxon-name-part-type="order">Lepidoptera</tp:taxon-name-part></tp:taxon-name>, Checklist. Part 4B. <tp:taxon-name><tp:taxon-name-part taxon-name-part-type="superfamily">Drepanoidea</tp:taxon-name-part></tp:taxon-name>, <tp:taxon-name><tp:taxon-name-part taxon-name-part-type="superfamily">Bombycoidea</tp:taxon-name-part></tp:taxon-name>, <tp:taxon-name><tp:taxon-name-part taxon-name-part-type="superfamily">Sphingoidea</tp:taxon-name-part></tp:taxon-name>.</source><publisher-name>Association for Tropical Lepidoptera &amp; Scientific Publishers</publisher-name>, <publisher-loc>Gainesville, Florida</publisher-loc>, <fpage>17</fpage>–<lpage>19</lpage>.</mixed-citation></ref></ref-list></tp:taxon-treatment>
